# Supplementary material for: The Identification of Protein Kinase C Iota as a Regulator of the Mammalian Heat Shock Response Using Functional Genomic Screens
Source: PLoS One. 2010 Jul 29;5(7):e11850. doi: 10.1371/journal.pone.0011850 (PMC2912283; doi:10.1371/journal.pone.0011850)
Supplement: Table S1 — Results from the Secondary Screen for Hyper-Activation of the Heat Shock Response Under Stressed Conditions (0.67 MB XLS) [file pone.0011850.s001.xls]

## Sheet: Sheet1
Supplemental Table 1. Results from the Secondary Screen for Hyper-Activation of the Heat Shock Response Under Stressed Conditions
Experiment 1												Experiment 2													Count hits					Rank Hits
No Heat shock				15'@43°C				45'@43°C				No Heat shock				15'@44°C				45'@44°C					> 2 STDV(CMV-Sport6)
3.3ng	10ng	30ng	90ng	3.3ng	10ng	30ng	90ng	3.3ng	10ng	30ng	90ng	3.3ng	10ng	30ng	90ng	3.3ng	10ng	30ng	90ng	3.3ng	10ng	30ng	90ng		Stressed			Unstressed				GenBank ID	GenBank Accession	Gene Symbol	GenBank Definition
0.451915	0.147592	2.05558	2.47427	-0.470267	0.395891	1.75849	2.51196	1.24622	2.08759	1.68567	0.264633	0.116304	0.744595	2.07826	1.64248	0.554576	0.358188	1.30149	2.37701	0.5308	-0.145988	1.16363	2.14054		9			5		1		20379717	BC027911	JMJD5	Homo sapiens hypothetical protein FLJ13798, mRNA (cDNA clone MGC:34163 IMAGE:5207043), complete cds.
0.811972	2.03632	1.74552	2.03263	-0.896947	0.920335	2.04271	3.05863	0.0192407	1.27746	1.78273	1.95169	-0.746033	-1.36359	0.972057	2.28265	-0.011002	-0.580297	1.23108	3.55815	-0.541078	-0.46578	0.991866	2.35471		9			5		2		19483943	BC023402	Hmx2	Mus musculus H6 homeo box 2, mRNA (cDNA clone MGC:32455 IMAGE:5043712), complete cds.
0.822234	0.68068	2.31895	2.92153	1.03263	1.3651	2.18791	3.76279	-1.05396	1.99885	0.460292	1.48518	0.0030272	-0.42051	0.955346	4.08777	-0.528318	-0.479912	1.08153	2.59897	-0.550461	-0.45593	0.434145	1.33607		8			4		3		25303941	BC040062	KCTD10	Homo sapiens potassium channel tetramerisation domain containing 10, mRNA (cDNA clone MGC:46001 IMAGE:5494016), complete cds.
-0.615005	0.101856	1.75597	1.55115	0.565846	1.66802	1.7164	3.00741	-0.218979	0.596272	1.63327	2.57	0.250404	0.697418	0.431338	1.58308	0.189207	0.0816771	0.377668	2.48298	0.279638	0.145492	0.73856	1.5688		8			4		4		20073081	BC027213	Gtse1	Mus musculus G two S phase expressed protein 1, mRNA (cDNA clone MGC:25262 IMAGE:4039841), complete cds.
-0.186711	1.54276	0.0128833	0.722619	-0.0842497	1.54867	0.972001	1.90829	-1.60802	0.518837	0.702414	-0.121602	-0.0770821	0.288193	1.0784	1.49996	-0.197777	1.21804	1.55425	2.64676	0.141032	0.941996	0.742334	0.962682		8			3		5		21618466	BC032735	RBM4	Homo sapiens RNA binding motif protein 4, mRNA (cDNA clone MGC:45319 IMAGE:5540605), complete cds.
-0.669638	-0.507637	1.51461	0.627564	0.628568	0.31632	1.75383	0.839403	0.755631	0.42699	1.27707	1.43858	-0.613697	1.37235	1.14607	-0.041873	0.526154	0.342783	1.54154	0.85895	0.411258	0.0337084	1.16473	0.94014		7			3		6		20070899	BC026774	2610020O08Rik	Mus musculus RIKEN cDNA 2610020O08 gene, mRNA (cDNA clone MGC:25785 IMAGE:4019392), complete cds.
2.00588	-0.714957	0.055095	2.64309	-0.667611	0.617548	1.04321	2.83262	1.96021	0.839043	2.47258	2.15522	-0.104574	0.255745	0.779492	1.12135	-0.464137	-0.236913	0.640376	2.51568	-0.688968	-0.3742	0.221716	1.3026		6			4		7		18044919	BC020180	Jmjd2c	Mus musculus jumonji domain containing 2C, mRNA (cDNA clone MGC:27702 IMAGE:4923943), complete cds.
-0.887264	1.03308	2.32417	3.9991	-0.596187	0.499303	1.19111	2.3946	-1.0241	0.39069	0.692125	1.61981	0.0160855	0.221868	2.92408	4.68998	-0.349849	-0.0022473	1.47802	2.72261	-0.272689	-0.213144	0.055347	1.03851		6			4		8		34189621	BC003408	MAGEA12	Homo sapiens melanoma antigen, family A, 12, mRNA (cDNA clone MGC:4914 IMAGE:3450217), complete cds.
0.234384	0.00258444	0.826811	1.22869	0.721863	1.26426	0.817517	0.944469	-0.346918	0.701039	0.422981	0.680765	-0.346106	1.84868	0.939802	1.76539	0.9226	0.735171	1.47625	1.34259	0.217225	0.00146359	1.10372	-0.0969471		6			4		9		15929806	BC015325	FLJ20125	Homo sapiens hypothetical protein FLJ20125, mRNA (cDNA clone MGC:21159 IMAGE:4414731), complete cds.
-1.92657	-2.43935	5.11985	-0.398303	0.533464	-0.738041	2.27325	0.250392	1.64403	0.907737	1.5519	0.14552	-1.28363	-0.332855	2.94445	0.341415	0.0898994	0.466799	2.62804	1.11675	-0.575229	-0.368371	1.43656	-0.0510411		6			2		10		17390577	BC018250	Utp6	Mus musculus RIKEN cDNA 4732497O03 gene, mRNA (cDNA clone MGC:25509 IMAGE:4924739), complete cds.
-0.644467	1.28454	-0.925655	0.999273	-0.660432	0.297134	0.770326	1.11729	0.933689	1.82638	1.14787	2.79844	-0.457821	0.33233	-0.135047	0.18053	0.233617	0.0997295	0.7387	0.944203	0.397981	0.211	0.95561	1.27218		6			1		11		18256839	BC021803	FRYL	Homo sapiens KIAA0826, mRNA (cDNA clone MGC:25069 IMAGE:4498553), complete cds.
-0.48073	0.457117	-0.190714	0.847696	0.203433	0.382064	1.45329	1.47711	0.349923	1.25483	1.94646	3.43973	0.000300049	-0.832153	-0.848478	0.85546	0.0596121	-0.139477	0.0678053	0.0578148	0.358829	-0.111689	0.0435867	0.691338		6			1		12		18203786	BC021630	Prkci	Mus musculus protein kinase C, iota, mRNA (cDNA clone MGC:13807 IMAGE:3980628), complete cds.
-1.66977	-0.498823	1.87502	2.96605	-0.582533	1.01797	1.94959	3.02874	-0.80554	0.844137	0.384247	2.24642	-0.332165	-0.0374717	1.83182	3.86969	-0.578618	-0.69303	0.220578	2.07961	-0.398972	-0.197216	0.604598	1.05663		5			4		13		14318591	BC009093	Egr2	Mus musculus early growth response 2, mRNA (cDNA clone MGC:7113 IMAGE:3157863), complete cds.
-0.674472	0.0877595	1.67451	2.85281	1.054	0.808418	1.0519	2.32567	-0.0676704	0.713591	1.29702	1.37064	-0.0626993	-0.745739	1.41961	2.7443	-0.45542	-0.553795	-0.295075	1.71375	0.13932	-0.305927	0.374045	0.910334		5			4		14		26996777	BC041118	KIAA1826	Homo sapiens KIAA1826 protein, mRNA (cDNA clone MGC:47829 IMAGE:5526792), complete cds.
0.711941	0.1533	1.53221	3.02147	-1.07394	0.744394	0.843112	1.26864	-1.07268	0.105463	0.6901	1.31717	-0.327708	-0.405081	0.690766	1.36923	-0.477415	0.560911	0.217723	1.53401	-0.485817	0.432703	0.751914	1.32033		5			4		15		20379597	BC027756	Cdc73	Mus musculus hyperparathyroidism 2 homolog (human), mRNA (cDNA clone MGC:29274 IMAGE:5067496), complete cds.
-0.354661	1.14644	0.416918	2.30022	-0.537593	0.527356	1.86277	2.43548	0.620671	-0.101853	1.04745	1.86318	-0.518481	0.909305	-0.0226102	2.04642	-0.940135	-0.291323	-0.234919	1.60624	-0.40892	0.571885	0.174419	1.0326		5			3		16		13938055	BC007145	Jmjd2b	Mus musculus jumonji domain containing 2B, mRNA (cDNA clone MGC:6349 IMAGE:3490671), complete cds.
-0.0471431	0.511405	0.556545	3.35025	-1.33404	-0.0216997	-1.10245	1.25071	-0.882668	-0.498016	0.578832	1.26631	0.971219	-0.149852	0.347518	2.74098	-0.356594	-0.457487	0.673023	2.07385	-0.346364	0.0145852	0.498225	1.40324		5			3		17		15928699	BC014815	Cbx8	Mus musculus chromobox homolog 8 (Drosophila Pc class), mRNA (cDNA clone MGC:25653 IMAGE:4456898), complete cds.
0.554078	-0.505625	0.783419	1.19922	0.238603	0.494187	1.1344	2.44688	-0.361514	0.900173	0.875072	-1.49404	-0.0510195	-0.240364	0.113674	1.63687	-0.520675	-0.1945	1.27178	2.63071	-0.3857	-0.326411	1.20016	1.11818		5			2		18		30802152	BC051394	Sart1	Mus musculus squamous cell carcinoma antigen recognized by T-cells 1, mRNA (cDNA clone MGC:59155 IMAGE:5097832), complete cds.
-1.19524	-0.341292	0.793105	3.51555	-1.18547	-0.777169	0.107842	2.24226	-0.234255	-0.561405	1.58323	3.03497	-0.500138	-0.129682	0.343628	2.31197	-0.85115	-0.560364	0.113373	1.35581	-0.404044	-0.463303	0.118313	1.45749		5			2		19		15928728	BC014826	Opn1mw	Mus musculus opsin 1 (cone pigments), medium-wave-sensitive (color blindness, deutan), mRNA (cDNA clone MGC:25229 IMAGE:4507311), complete cds.
-0.375084	-1.06982	1.14692	1.67671	-0.135817	-0.109463	0.481655	3.95511	0.769467	-0.0866299	1.87156	1.28962	0.352291	-0.390254	0.548516	1.30819	-0.180995	0.314075	0.279147	1.5373	0.0372979	0.520161	0.430496	2.20275		5			2		20		34785393	BC009037	ATPBD3	Homo sapiens LOC90353, mRNA (cDNA clone MGC:17332 IMAGE:4182164), complete cds.
-1.1422	-0.792504	0.120974	3.68916	-0.693581	-0.497047	-0.0298259	1.37322	-0.85423	1.59484	0.818609	1.56252	-0.493198	-1.11745	0.0382128	0.923841	-0.478897	-0.677151	0.21149	1.30517	-0.230292	-0.0695942	0.50521	1.07113		5			2		21		15928665	BC014802	Ak1	Mus musculus adenylate kinase 1, mRNA (cDNA clone MGC:25242 IMAGE:4505142), complete cds.
-0.803062	-1.29932	-0.744554	0.583572	-0.242274	-0.228114	0.417396	2.04899	-1.86261	0.343481	1.40363	0.426697	0.866425	-0.48881	0.107266	1.35022	-1.05868	-0.986541	0.134906	1.14117	-0.732177	-0.547693	0.837015	0.755024		5			2		22		13436028	BC004844	Pes1	Mus musculus pescadillo homolog 1, containing BRCT domain (zebrafish), mRNA (cDNA clone MGC:6292 IMAGE:2649598), complete cds.
0.576687	0.000804799	0.946841	1.03005	0.197769	0.556577	0.526625	1.01082	0.470905	2.1103	1.50055	1.44162	-0.621306	-0.334375	0.415594	0.782119	0.056211	0.25924	0.0840697	1.38674	0.138598	-0.115019	0.552328	0.762047		5			1		23		18043596	BC020005	1200011M11Rik	Mus musculus RIKEN cDNA 1200011M11 gene, mRNA (cDNA clone MGC:25729 IMAGE:3981459), complete cds.
0.0226086	1.02261	0.994232	0.402142	-0.166169	1.0614	0.918516	1.77525	0.0993612	0.551993	1.29939	0.548806	-0.776182	-0.116386	0.62088	0.10301	-0.637174	0.150751	-0.0359215	1.3412	-0.53433	0.353752	0.747744	0.890937		5			0		24		34193863	BC051883	CASZ1	Homo sapiens hypothetical protein FLJ20321, mRNA (cDNA clone MGC:60281 IMAGE:5534858), complete cds.
-0.50276	0.416399	-0.978631	-0.508709	-0.145679	0.523923	0.539608	1.32733	0.997849	1.32551	1.2417	2.02359	-0.295086	-0.137223	0.0321756	-0.152876	-0.135195	-0.792162	-0.559169	0.241749	-0.573528	0.215461	0.143289	0.703703		5			0		25		20072714	BC027354	Tmem87a	Mus musculus RIKEN cDNA A930025J12 gene, mRNA (cDNA clone MGC:28282 IMAGE:4010477), complete cds.
-0.225388	0.453086	0.674424	1.00157	0.199082	-0.347289	1.17362	0.585477	-0.215139	-0.773001	-0.175955	0.29575	-0.441987	0.0998742	-0.0668436	0.59211	0.682986	-0.191765	0.748095	0.897496	-0.00689957	-0.0608863	0.236535	1.01065		5			0		26		20810372	BC028918	TBC1D2	Homo sapiens TBC1 domain family, member 2, mRNA (cDNA clone MGC:24859 IMAGE:4931447), complete cds.
-0.608553	2.01633	1.9074	5.14058	-0.182147	0.809819	0.755815	2.85752	0.113681	-0.681938	1.18945	1.93356	0.714887	-0.38075	0.214659	2.50712	-0.925834	-0.362235	0.0311905	1.6952	-0.605236	-0.0223361	-0.100368	0.020101		4			5		27		17160924	BC017627	Zcchc18	Mus musculus RIKEN cDNA 1500031H04 gene, mRNA (cDNA clone MGC:28822 IMAGE:4505033), complete cds.
-0.202066	2.78685	2.34958	1.73882	-0.292339	0.139201	0.996078	1.39208	-0.313674	1.93012	0.563266	0.326446	-0.478237	0.242572	1.32109	3.20647	-0.684006	-0.384802	0.421722	1.51042	-0.712859	0.224784	-0.269447	0.730853		4			5		28		13435677	BC004706	Hnrpc	Mus musculus heterogeneous nuclear ribonucleoprotein C, mRNA (cDNA clone MGC:5715 IMAGE:3499283), complete cds.
1.02442	0.925392	1.29402	3.63043	-1.20911	-0.0109235	1.37166	1.40792	-0.329639	0.698296	1.13982	1.15963	-0.0976138	0.79822	2.05033	3.74221	0.0276113	-0.147125	0.458335	2.46269	-0.313774	0.516429	0.05941	1.25994		4			5		29		15126759	BC012302	PSMD3	Homo sapiens proteasome (prosome, macropain) 26S subunit, non-ATPase, 3, mRNA (cDNA clone MGC:9893 IMAGE:3868681), complete cds.
1.35317	2.48388	1.0102	4.34345	-1.29552	-1.27524	-0.315264	1.87867	-0.755422	0.206985	0.502799	1.70146	-0.301129	-0.0547631	0.843377	3.06799	-0.137007	-0.390404	0.603383	2.12744	-0.539488	-0.609404	-0.818437	0.692802		4			5		30		22137591	BC022976	Lrrc41	Mus musculus RIKEN cDNA D630045E04 gene, mRNA (cDNA clone MGC:38941 IMAGE:5362925), complete cds.
1.24227	-0.375866	3.09424	2.21292	-0.383238	-0.793422	2.85202	0.177446	0.228821	-0.408413	0.791064	1.29316	-0.619156	-0.254036	3.49262	-0.087925	-0.474008	-0.440593	1.11072	-0.510521	-0.247132	-0.155937	1.34675	0.501893		4			4		31		34783309	BC020557	IMP3	Homo sapiens chromosome 15 open reading frame 12, mRNA (cDNA clone IMAGE:3448061), with apparent retained intron.
-0.18669	0.0702038	1.76155	2.08816	-1.12203	-0.180709	0.351091	1.68986	-0.661117	0.3108	0.216123	1.49323	-0.182103	-0.10707	1.42738	1.84513	-0.452994	0.112388	0.31812	1.40074	0.0388407	0.606238	-0.215268	1.23479		4			4		32		16307121	BC009649	UTP14A	Homo sapiens UTP14, U3 small nucleolar ribonucleoprotein, homolog A (yeast), mRNA (cDNA clone MGC:5577 IMAGE:3459192), complete cds.
-1.3866	-0.794032	0.471874	4.25648	-0.829597	-0.0771925	1.69721	2.47555	0.0533421	-0.489486	-0.615483	-0.919203	-0.814799	-0.11411	2.24692	3.36283	-0.257349	-0.03048	0.353487	2.08152	-0.347497	-0.272538	-0.0191221	1.21811		4			3		33		21619662	BC032612	ZGPAT	Homo sapiens zinc finger, CCCH-type with G patch domain, transcript variant 3, mRNA (cDNA clone MGC:44880 IMAGE:5555076), complete cds.
0.613677	-0.973	0.485272	1.9579	0.339228	0.247474	0.0910668	2.4881	-0.614846	-0.279342	0.899913	1.65396	0.797241	-0.139622	0.587874	1.45507	-1.00302	-0.840911	0.177784	2.01827	-0.288828	0.462403	0.222953	1.5098		4			3		34		15929846	BC015345	HOXB7	Homo sapiens homeo box B7, mRNA (cDNA clone MGC:21362 IMAGE:4413080), complete cds.
0.551592	-0.306105	2.4359	0.277861	-0.461867	-1.35987	1.22469	-0.915079	-0.48799	0.302811	2.42276	1.85174	-0.0815039	-0.886772	2.71862	0.685485	-1.13123	-0.782982	1.22282	-0.372993	-0.827585	-0.597253	0.596376	-0.928167		4			3		35		27694336	BC043386	LOC374920	Homo sapiens hypothetical protein LOC374920, mRNA (cDNA clone MGC:50339 IMAGE:5492230), complete cds.
-1.21666	-0.756688	1.01215	3.90786	-0.55056	-0.2445	0.496293	1.33469	1.22329	0.337214	-0.163181	1.136	-0.182914	-0.439229	0.882232	1.83538	-0.654877	-0.414514	-0.0851508	1.04394	-0.597459	-0.250256	0.0549318	1.27259		4			3		36		20987921	BC030487	Fundc1	Mus musculus FUN14 domain containing 1, mRNA (cDNA clone MGC:40921 IMAGE:5374103), complete cds.
1.19671	-0.17132	0.817766	1.66145	-0.160718	0.12415	1.08557	2.27092	-0.0721748	1.49582	1.22971	2.02765	-1.10105	-0.729444	-0.0463205	2.22985	-0.627653	-0.799751	-0.983343	0.293276	-0.661565	-0.665397	-0.652238	0.125137		4			3		37		31566115	BC053542	DYNC1I1	Homo sapiens dynein, cytoplasmic, intermediate polypeptide 1, mRNA (cDNA clone MGC:61489 IMAGE:5727968), complete cds.
0.307487	1.34525	1.4198	3.15011	-0.954606	0.422347	1.17614	1.59002	0.0992763	-0.505709	1.90621	0.281289	-0.53636	0.0493206	-0.236786	0.357761	-1.0418	-1.09883	-0.285216	-0.0200851	-1.031	-0.468051	-0.152362	0.680149		4			3		38		23274099	BC023883	4922503N01Rik	Mus musculus RIKEN cDNA 4922503N01 gene, mRNA (cDNA clone MGC:38014 IMAGE:5150841), complete cds.
0.929158	0.936089	-0.0601085	1.7295	-0.634684	0.435767	1.42253	2.46874	-1.48795	0.476377	-1.34225	1.03278	-0.543817	-0.465061	-0.0209873	2.37273	-0.445298	0.325452	-0.0693285	2.31	-0.949869	-0.293562	0.182362	1.65047		4			2		39		19354329	BC024746	DEPDC6	Homo sapiens DEP domain containing 6, mRNA (cDNA clone MGC:29908 IMAGE:5112749), complete cds.
-0.467203	-1.74577	0.634627	1.21182	-0.570172	0.23118	1.10792	2.06717	0.462668	0.750495	-0.289097	1.4948	-0.520513	-0.555359	-0.343415	2.19745	-0.783531	-0.411073	0.165224	1.5553	-0.339763	-0.256293	0.516918	1.20201		4			2		40		15215233	BC012711	Fnta	Mus musculus farnesyltransferase, CAAX box, alpha, mRNA (cDNA clone MGC:14009 IMAGE:4019240), complete cds.
0.652808	-1.3613	0.805689	2.17737	-0.23858	-0.240958	0.656352	1.60661	-0.839032	1.10006	0.248983	2.72954	-0.633009	-0.811179	0.220246	2.51624	0.101668	-0.44229	0.223259	1.18452	-0.633901	-0.720115	-0.0891914	0.939133		4			2		41		18043308	BC020144	Dsg2	Mus musculus desmoglein 2, mRNA (cDNA clone IMAGE:3993281), complete cds.
-0.0854561	-0.809572	0.206348	1.1211	-0.553761	1.12206	0.704837	2.25497	0.718859	1.69635	0.237089	1.97103	-0.720481	-0.870737	0.975733	2.05681	-1.34461	-1.10387	-0.551556	0.613305	-0.729259	-0.829998	-0.140473	0.757156		4			2		42		21707579	BC034010	Rbm19	Mus musculus RNA binding motif protein 19, mRNA (cDNA clone MGC:18721 IMAGE:4225239), complete cds.
0.587331	-0.404868	0.751802	1.29409	0.307382	0.720471	1.29786	1.67217	-0.0479229	1.53792	-0.035333	0.796963	-0.640642	0.082103	0.497066	1.23506	-0.683261	-0.433176	-0.476673	0.125545	-0.0519883	0.315676	0.510633	1.21648		4			2		43		15215180	BC012693	Bop1	Mus musculus block of proliferation 1, mRNA (cDNA clone MGC:13949 IMAGE:4193123), complete cds.
-1.57061	-0.563122	0.357989	1.87979	-1.03603	-0.49472	0.630496	1.71289	0.0608298	-0.565772	1.17472	0.0123298	-0.134704	0.516499	-0.415311	0.971439	-0.331395	-0.785813	0.506237	0.947427	-0.376613	-0.0939838	0.162376	1.31941		4			2		44		15928638	BC014788	GNB2L1	Homo sapiens guanine nucleotide binding protein (G protein), beta polypeptide 2-like 1, mRNA (cDNA clone MGC:9338 IMAGE:3455986), complete cds.
-0.0442535	0.14202	1.13515	1.47013	0.207199	-0.198197	0.0446816	1.07376	0.83516	1.23444	0.434674	1.26538	-0.897107	-0.114869	0.258489	1.59021	0.280357	0.60438	-0.0132068	1.4182	-0.348548	-0.048181	-0.221934	0.783557		4			2		45		21618704	BC031480	Cdc5l	Mus musculus cell division cycle 5-like (S. pombe), mRNA (cDNA clone MGC:27895 IMAGE:3498853), complete cds.
0.790926	-0.427263	1.28919	1.44382	-0.0788897	0.438671	0.752894	1.53672	0.551546	0.630739	0.769254	1.48057	-0.628876	-1.0585	0.0939995	0.614356	-0.934229	-0.117081	0.23563	0.931519	-0.563776	-0.0886666	0.416942	1.56851		4			2		46		21619201	BC032726	DCAMKL2	Homo sapiens hypothetical protein MGC45428, mRNA (cDNA clone MGC:45428 IMAGE:5532881), complete cds.
-0.945333	-0.736255	-0.263587	0.158972	-0.0895344	-0.392622	1.85611	0.560925	-0.0583025	0.778776	2.49613	0.605637	-0.237497	-0.737079	0.995159	-0.237239	-0.758863	-0.756447	0.744329	-0.635035	-0.451751	-0.461677	0.697614	-0.392681		4			1		47		21706829	BC034216	1810008A18Rik	Mus musculus RIKEN cDNA 1810008A18 gene, mRNA (cDNA clone MGC:37648 IMAGE:5008732), complete cds.
1.10235	-0.7138	-0.94585	0.0132807	-1.11038	-0.136115	0.0868693	1.54027	0.0426373	0.471552	1.63942	1.59912	-0.341823	-1.21745	-0.721517	1.01076	-1.39984	-1.34693	-0.882798	-1.06461	-0.519131	-0.583128	0.0449466	1.19298		4			1		48		15488833	BC013547	Fastk	Mus musculus Fas-activated serine/threonine kinase, mRNA (cDNA clone MGC:19335 IMAGE:4218374), complete cds.
-1.07692	-1.43043	-0.138782	1.01322	-0.217174	-0.0709021	0.614108	1.64119	1.18224	0.387247	0.344331	0.240907	-0.122571	-0.0469881	-0.00223069	1.40467	-0.588281	-0.491131	0.510956	1.49933	-0.0495517	-0.179249	-0.0934711	0.769632		4			1		49		21961362	BC034742	Pop1	Mus musculus processing of precursor 1, ribonuclease P/MRP family, (S. cerevisiae), transcript variant 1, mRNA (cDNA clone MGC:36536 IMAGE:4935194), complete cds.
-0.737862	-0.353922	1.58252	0.42135	-0.3128	0.683292	1.0637	1.53641	-0.999612	0.858053	0.645508	1.31925	-0.913798	-0.190401	0.0167801	0.492648	-0.820158	-0.858194	0.388505	1.10581	-0.403771	-0.200985	-0.0929532	0.913324		4			1		50		15215154	BC012684	Barx2	Mus musculus BarH-like homeobox 2, mRNA (cDNA clone MGC:13916 IMAGE:3980774), complete cds.
0.267172	-1.1534	-0.0652344	-0.224906	0.71231	-0.512104	0.38531	1.42701	0.277251	1.34378	1.51693	0.0751136	-0.289169	-0.500318	-0.266406	1.0592	-0.539156	-0.861733	-0.355178	0.466388	-0.23556	-0.491816	0.200185	0.687047		4			1		51		13542801	BC005603	Taf11	Mus musculus TAF11 RNA polymerase II, TATA box binding protein (TBP)-associated factor, mRNA (cDNA clone MGC:6331 IMAGE:3483315), complete cds.
-0.503121	0.0084331	-1.49195	0.488282	0.317253	-0.350338	-0.256103	1.17168	-0.332613	1.27547	1.70066	1.69666	-0.293007	0.225554	0.0417427	0.748955	-0.236531	-0.687178	-0.185058	0.127573	-0.739683	-0.689577	-0.25038	-0.116905		4			1		52		20072274	BC026393	C230043N17Rik	Mus musculus RIKEN cDNA C230043N17 gene, mRNA (cDNA clone MGC:31194 IMAGE:4195134), complete cds.
0.518767	-0.720159	-1.38755	0.587149	0.0334519	0.301757	0.0187623	1.65849	-0.233515	-0.575911	-0.472162	1.25489	0.283426	-0.370389	-0.635506	0.981506	0.386366	0.35229	0.889143	0.367797	-0.363653	0.157238	-0.322423	0.69756		4			1		53		15341907	BC013139	Zfp179	Mus musculus zinc finger protein 179, mRNA (cDNA clone MGC:21590 IMAGE:4500921), complete cds.
-1.17776	-0.641247	-0.486823	0.0106574	-0.362024	-1.21376	1.73128	-0.558883	1.99515	0.0515635	1.27979	0.0790176	-0.722975	0.240217	0.070899	-0.80462	-1.15508	-1.03633	-0.211478	-1.00112	-0.462993	-1.00162	1.00404	-0.0664901		4			0		54		13905330	BC006962	Zfr	Mus musculus zinc finger RNA binding protein, mRNA (cDNA clone IMAGE:3154019), complete cds.
0.0609771	-0.587066	0.31166	-1.44606	0.0404724	-0.449583	-0.943837	-1.4241	-0.627117	1.22226	1.94705	0.478937	0.19933	-0.150006	-0.741675	-1.62104	0.977207	0.786112	0.386517	0.576158	-0.140248	0.361593	0.0261945	-0.0178727		4			0		55		13111810	BC000175	HPS1	Homo sapiens Hermansky-Pudlak syndrome 1, transcript variant 3, mRNA (cDNA clone IMAGE:2900987), complete cds.
0.691699	2.23333	1.44783	3.19511	-1.16585	0.0177509	0.478012	1.59224	-1.32795	0.0475202	-0.00370237	0.034284	0.684365	-0.182838	0.738867	2.72867	-0.556207	-0.246103	0.000248122	1.21122	-0.488542	0.0922961	0.228258	0.928295		3			6		56		34191799	BC026690	CD97	Homo sapiens CD97 antigen, transcript variant 2, mRNA (cDNA clone MGC:9068 IMAGE:3847171), complete cds.
1.25461	0.330072	1.52554	2.80262	-0.755296	0.0373611	0.46837	1.15292	0.0105772	0.351295	1.59314	0.036855	-0.456892	-0.253737	-0.443591	2.3473	-0.304093	-0.506393	0.0916728	1.52804	-0.710835	-0.547991	-0.123205	0.771628		3			4		57		21618638	BC031377	Nfil3	Mus musculus nuclear factor, interleukin 3, regulated, mRNA (cDNA clone MGC:31040 IMAGE:5253195), complete cds.
-0.776449	-0.688338	1.67587	2.33869	-0.292415	0.360473	0.960119	1.47605	0.553891	0.779898	2.07284	0.520419	-0.451079	-0.318564	0.243316	1.39496	-0.0712583	-0.805799	0.208311	1.12785	-0.675503	-0.630232	0.508986	0.266948		3			3		58		14789631	BC010750	Pgam2	Mus musculus phosphoglycerate mutase 2, mRNA (cDNA clone MGC:18358 IMAGE:4235174), complete cds.
-0.038273	0.549809	1.63387	1.84438	-0.732802	0.220027	0.557542	1.16199	0.98444	1.97147	-0.00154018	0.194388	-0.137143	-0.592263	0.352476	2.4628	0.0750787	-0.0259935	0.768951	1.57453	-0.189822	-0.315201	-0.0756834	0.666625		3			3		59		16741524	BC016574	Lrrc49	Mus musculus RIKEN cDNA D430025H09 gene, mRNA (cDNA clone MGC:27966 IMAGE:3594577), complete cds.
-1.47572	-0.457581	0.753626	2.16668	-0.133393	0.0114921	0.113635	1.4748	-0.705212	0.287128	0.40707	1.09055	0.0793351	-0.0784692	1.00559	2.73924	-0.446301	-0.689769	0.133834	1.47675	-0.191556	-0.257904	0.436396	0.910556		3			3		60		15079391	BC011539	ORC1L	Homo sapiens origin recognition complex, subunit 1-like (yeast), mRNA (cDNA clone MGC:9175 IMAGE:3870637), complete cds.
0.639341	0.254855	2.04602	1.73921	-1.82687	0.0479048	0.294401	1.29471	-0.730399	0.82675	-0.0277544	0.768102	-0.753126	-0.0713333	0.277652	1.7638	-0.676553	-0.239308	-0.0518305	1.09884	-0.29505	0.147111	0.518802	0.673832		3			3		61		15214550	BC012399	MTMR8	Homo sapiens myotubularin related protein 8, mRNA (cDNA clone MGC:8876 IMAGE:3864128), complete cds.
1.2389	0.990378	0.390012	1.67805	-1.01394	-1.04748	-0.378198	0.211129	-0.411335	1.24458	1.77748	-1.22293	-0.283961	0.345067	0.382376	1.61271	-0.472133	-0.196556	0.223256	0.915464	-0.821197	-0.985645	-0.457797	0.399821		3			3		62		20072931	BC026452	Dnajc18	Mus musculus RIKEN cDNA 2700075B01 gene, mRNA (cDNA clone MGC:31436 IMAGE:4460764), complete cds.
0.994739	-0.36387	2.46174	-0.370052	-0.331492	-0.547969	1.06868	-0.264617	0.152557	-0.394965	2.73888	2.81576	-0.353772	-0.361491	2.30337	-0.226556	-0.895783	-0.463258	1.67072	-0.672264	-0.721406	-0.683245	0.352448	-0.434193		3			2		63		23273887	BC023287	Zswim3	Mus musculus zinc finger, SWIM domain containing 3, mRNA (cDNA clone MGC:30808 IMAGE:3993352), complete cds.
-0.668447	-0.526786	-0.327023	2.26213	-0.723898	-0.752397	0.303646	1.1286	-0.27886	1.25391	0.331573	0.272813	0.0186271	-0.24196	0.258209	1.52186	-0.849897	-0.625689	0.125699	1.05329	-0.458209	-0.0580373	0.597369	1.01907		3			2		64		15080458	BC011975	STX7	Homo sapiens syntaxin 7, mRNA (cDNA clone MGC:9017 IMAGE:3860059), complete cds.
-0.558612	0.105356	-1.06638	0.0511159	-0.871311	-0.046962	-0.124715	-0.239636	0.463429	2.32834	1.77657	1.35808	0.773762	-0.421997	-0.272263	1.69069	-0.9448	-0.761372	-1.05648	-0.805293	-0.324553	-0.394721	0.0479997	0.379654		3			2		65		12805280	BC002106	Bcap31	Mus musculus B-cell receptor-associated protein 31, mRNA (cDNA clone MGC:6599 IMAGE:3486784), complete cds.
-1.55347	0.260105	0.966674	1.55499	-1.38497	-1.0225	0.186165	1.78777	-0.145905	1.01488	1.28955	1.75537	-0.65755	-0.956026	0.201629	2.30266	-1.2815	-1.17926	-1.311	-0.840959	-0.234401	-0.43327	-0.533355	-0.413239		3			2		66		13278057	BC003884	Pacsin3	Mus musculus protein kinase C and casein kinase substrate in neurons 3, mRNA (cDNA clone MGC:6655 IMAGE:3497435), complete cds.
0.641064	-1.01425	-1.04666	2.43659	-0.393352	-0.267676	-0.519065	1.48688	-0.122231	0.676899	-0.0822246	0.756201	-0.510297	-0.740073	-0.0420386	0.789342	-0.336986	-0.0180772	0.150599	1.52432	-0.580482	-0.371744	-0.255325	1.0304		3			2		67		15928557	BC014755	Eif3s3	Mus musculus eukaryotic translation initiation factor 3, subunit 3 (gamma), mRNA (cDNA clone MGC:25493 IMAGE:4504013), complete cds.
-3.5641	-0.60434	-0.392911	1.74526	-0.32841	0.979938	0.788189	0.658682	-0.661277	2.23986	0.926752	0.932473	-0.491713	-0.390827	-0.0457344	1.63958	-1.05883	-0.796903	0.0222385	1.39204	-1.13116	-0.239811	-0.236827	0.811722		3			2		68		13879540	BC006751		Mus musculus cDNA clone IMAGE:3256899, complete cds.
0.648572	-0.427734	0.218647	2.06034	-0.228878	0.703685	0.520841	0.959025	-0.214182	1.1768	2.4659	-0.0811413	-0.0284546	-0.330705	-0.11097	1.86949	0.0620436	-0.30637	0.253747	0.97186	0.0115171	0.243273	-0.00860169	0.316934		3			2		69		28277395	BC046305	Sfi1	Mus musculus RIKEN cDNA 2310047I15 gene, mRNA (cDNA clone MGC:54840 IMAGE:6493676), complete cds.
-0.498463	-2.24841	1.52451	-0.225052	-0.0831397	-0.930981	1.82669	1.3832	0.423293	-0.5605	0.448436	1.13675	-0.696037	-0.428394	1.19934	-0.431867	-1.07458	-1.12183	0.226672	-0.431322	-0.64121	-0.527035	0.796257	0.538588		3			2		70		13278339	BC003989	Btrc	Mus musculus beta-transducin repeat containing protein, mRNA (cDNA clone MGC:7517 IMAGE:3491843), complete cds.
-0.468367	-0.629091	1.45495	-0.180584	-0.423318	-0.833761	-0.309104	1.2423	-0.530175	1.1209	-0.0601438	1.57739	-0.28244	-0.361678	-0.470514	1.35586	-0.485107	-1.2034	0.0391005	1.21068	-0.547967	-0.68835	-0.435734	0.582055		3			2		71		21328749	BC021912	Ttc27	Mus musculus RIKEN cDNA 2610511O17 gene, mRNA (cDNA clone MGC:27604 IMAGE:4503335), complete cds.
0.622396	0.389957	0.00267804	1.72993	-0.948192	0.267061	0.592151	1.47801	-1.11842	0.429684	0.737786	1.05821	-0.17653	-0.398905	0.265661	2.14762	-0.58824	-0.392371	-0.152774	0.694178	-0.394982	-0.0552622	-0.030407	1.08382		3			2		72		16306761	BC001568	CDC5L	Homo sapiens CDC5 cell division cycle 5-like (S. pombe), mRNA (cDNA clone MGC:5485 IMAGE:3452352), complete cds.
-0.566222	-0.718424	0.608094	1.5598	-0.265389	0.172694	-0.185282	1.30221	-2.19375	-1.13748	-1.23573	-0.456619	0.817703	-0.483325	-0.277692	0.511422	1.20728	0.181691	0.686321	0.317463	0.00684017	-0.29068	-0.0134675	0.221277		3			2		73		21961342	BC034782	FBXO39	Homo sapiens F-box protein 39, mRNA (cDNA clone MGC:35179 IMAGE:5170425), complete cds.
0.188716	0.371391	-0.753349	2.97874	-0.754851	0.262078	0.169207	1.39278	-0.70085	0.104761	0.44185	0.441048	0.268117	-0.710319	-0.600609	2.49494	-0.750529	-0.542752	-0.350528	0.921263	-0.657586	-0.462752	-0.214912	0.864874		3			2		74		21707096	BC033808	HLX1	Homo sapiens H2.0-like homeo box 1 (Drosophila), mRNA (cDNA clone MGC:44994 IMAGE:5184776), complete cds.
-0.84393	0.321932	0.507244	1.85922	-1.09322	-0.00335239	1.18955	1.20556	-1.65725	0.10145	1.03726	1.68554	0.187684	-0.483936	-0.597124	1.16551	-0.050241	-0.620044	-0.166516	-0.216212	-0.386922	-0.215344	0.0985274	0.304353		3			2		75		13938031	BC007132	Supt5h	Mus musculus suppressor of Ty 5 homolog (S. cerevisiae), mRNA (cDNA clone MGC:5821 IMAGE:3496691), complete cds.
-0.61595	-1.36882	2.15604	-0.214701	-0.333078	-0.408121	1.41917	0.132491	0.369762	-0.261233	1.41089	0.684563	-0.865034	-1.06417	0.827604	-0.765191	-1.15676	-1.52929	-0.534148	-1.37025	-0.511478	-0.702573	0.735037	-0.133569		3			2		76		14198409	BC008265	Psmb2	Mus musculus proteasome (prosome, macropain) subunit, beta type 2, mRNA (cDNA clone MGC:6558 IMAGE:2811010), complete cds.
-0.225919	0.0360391	1.48609	-0.4602	-0.0119538	0.103529	0.986542	1.10126	-0.525625	-0.306676	0.956142	1.23904	-0.325644	-0.738071	1.35579	-0.729317	-0.55306	-0.707191	0.687674	-0.618587	-0.401537	-0.400906	0.781528	0.27686		3			2		77		21619575	BC032489	PES1	Homo sapiens pescadillo homolog 1, containing BRCT domain (zebrafish), mRNA (cDNA clone MGC:40305 IMAGE:5416478), complete cds.
-0.525321	-0.277573	0.190429	1.55655	-0.288476	0.27915	0.284624	-0.101122	-1.17206	1.05503	0.136065	-0.902532	0.046797	-0.0598889	0.0914832	1.71539	-0.240914	-0.0694882	-0.697515	0.914637	-0.42943	0.730949	-0.370422	0.827754		3			2		78		15215124	BC012673	Cyp26a1	Mus musculus cytochrome P450, family 26, subfamily a, polypeptide 1, mRNA (cDNA clone MGC:13860 IMAGE:4210893), complete cds.
1.21858	0.194547	-0.43935	1.07422	0.938156	0.467092	0.827425	1.3544	-1.68051	-1.12853	0.220807	-0.00446772	-1.12482	-0.249163	-0.0656722	0.958007	0.666788	0.724882	0.0610061	0.47996	-0.283293	0.451678	-0.034792	0.703411		3			2		79		20809329	BC028915	CBLC	Homo sapiens Cas-Br-M (murine) ecotropic retroviral transforming sequence c, mRNA (cDNA clone MGC:24886 IMAGE:4777669), complete cds.
-0.689733	-1.10845	0.9074	2.63789	-0.277627	-0.146766	0.379399	2.25631	-0.168336	0.61767	1.0341	-0.381375	-0.293917	-0.537233	0.119075	0.53189	-0.628128	-0.0735686	-0.378246	1.07294	-0.465399	-0.040261	-0.176595	0.873549		3			1		80		19343741	BC025555	4933435A13Rik	Mus musculus RIKEN cDNA 4933435A13 gene, mRNA (cDNA clone MGC:38166 IMAGE:5321811), complete cds.
0.419032	-1.10958	-0.465872	-0.38452	-0.211195	0.471027	1.23478	0.774182	-0.16535	0.295364	0.647924	0.242901	-0.595087	-0.062456	0.150265	1.21786	-0.668071	-0.698341	0.395682	1.02665	-0.617193	-0.50692	0.219051	1.08532		3			1		81		20071624	BC027435	Zwilch	Mus musculus RIKEN cDNA 2310031L18 gene, mRNA (cDNA clone MGC:35649 IMAGE:2812472), complete cds.
0.20434	0.220089	0.849748	1.40899	-0.901715	-0.623547	0.561831	1.41626	-0.096937	2.25316	1.1666	2.22318	0.301041	0.585684	0.210697	0.459075	-0.375281	-0.308889	-0.475691	0.615063	-0.648342	-0.915155	-0.641291	0.243736		3			1		82		19343971	BC025432	F2rl1	Mus musculus coagulation factor II (thrombin) receptor-like 1, mRNA (cDNA clone MGC:29183 IMAGE:5006769), complete cds.
0.478679	0.583827	-0.758266	3.05936	-0.999691	0.630233	-0.192643	1.88542	-1.44712	1.56919	1.35605	0.976573	0.15353	-0.659442	0.11075	0.32489	-0.748119	-1.10654	-0.908872	-0.434438	-0.985132	-0.546813	-0.370046	0.102156		3			1		83		24416523	BC038830	SNF8	Homo sapiens EAP30 subunit of ELL complex, mRNA (cDNA clone MGC:47686 IMAGE:3900806), complete cds.
0.0998567	0.933184	2.34745	0.850815	0.00269244	0.134086	0.345307	0.0780592	0.153346	0.57613	0.502331	2.79844	-0.435157	-0.364938	0.338991	0.62862	-0.771139	-0.690293	0.349682	0.949841	-0.956668	0.199405	0.431933	0.796149		3			1		84		21410161	BC030923	Nfkbie	Mus musculus nuclear factor of kappa light polypeptide gene enhancer in B-cells inhibitor, epsilon, mRNA (cDNA clone MGC:31667 IMAGE:4909950), complete cds.
0.449612	-0.0575313	0.410943	0.499856	-0.434906	0.57479	0.174825	0.453145	1.18602	-0.515561	0.167234	-0.660864	-0.38529	-0.0801405	-0.16414	1.20567	-0.345638	-0.478827	0.590597	1.55802	-0.504876	-0.0931864	0.182273	0.755563		3			1		85		18605674	BC022921	Spg20	Mus musculus spastic paraplegia 20, spartin (Troyer syndrome) homolog (human), mRNA (cDNA clone MGC:28621 IMAGE:4220506), complete cds.
0.181079	-0.712595	1.37446	-0.812246	-0.578913	-0.681532	0.792622	-0.365796	0.320069	-0.413024	2.83634	1.39994	-0.823779	-0.57234	-0.13215	-0.0308359	-0.857127	-0.903088	-0.542591	-0.745769	-0.573723	-0.910248	0.734616	0.160948		3			1		86		13879325	BC006638	Rod1	Mus musculus ROD1 regulator of differentiation 1 (S. pombe), mRNA (cDNA clone MGC:11742 IMAGE:3969488), complete cds.
1.35216	-1.49608	0.993033	0.525319	0.67666	-0.00740195	-0.0146089	1.00102	0.0569455	2.36153	0.0273176	1.44406	-0.46405	-0.763953	-1.02673	-0.32654	0.248763	0.162289	-0.207819	0.706366	-0.121274	-0.2251	0.0669241	0.466011		3			1		87		14198098	BC008113	Eppb9	Mus musculus endothelial precursor protein B9, mRNA (cDNA clone MGC:5687 IMAGE:3483517), complete cds.
0.492822	-0.575846	-0.477929	-0.582839	0.466403	0.716302	0.291268	0.305533	1.66277	0.968054	1.53992	1.68301	-0.651167	-0.650034	-0.239376	1.08527	-1.35366	-0.592955	-1.21865	-0.824971	-0.290251	-0.306756	-0.448278	-0.545215		3			1		88		21708113	BC033645	DUT	Homo sapiens dUTP pyrophosphatase, mRNA (cDNA clone MGC:45352 IMAGE:5578877), complete cds.
-1.79264	0.784522	0.202807	0.581718	-0.755292	-0.564272	0.307851	1.41955	-0.497093	-0.807574	0.151063	-0.164976	-0.26274	-0.582577	0.42562	1.31589	-0.405452	-0.753005	-0.554445	0.992444	-0.604199	-0.156235	0.44202	0.751138		3			1		89		15928585	BC014766	PHB2	Homo sapiens repressor of estrogen receptor activity, mRNA (cDNA clone MGC:17479 IMAGE:3452360), complete cds.
-0.803286	-0.531579	-1.45192	-0.14268	0.0821242	0.433823	0.907679	1.39108	-1.26749	0.266526	0.684428	0.590798	0.60062	-0.739891	0.519804	1.50259	-0.503311	-0.43462	0.0292967	0.783126	-0.471078	-0.0154333	0.618121	0.720003		3			1		90		14318656	BC009128	Pold1	Mus musculus polymerase (DNA directed), delta 1, catalytic subunit, mRNA (cDNA clone MGC:6109 IMAGE:3257174), complete cds.
-0.0810765	-0.0257989	-1.30573	1.56618	-0.704907	-0.101928	0.290696	-0.502549	-0.174849	1.4042	1.1908	1.31872	-0.217872	-0.493902	-0.690599	-0.0917566	0.255683	-0.697544	-0.266772	-0.996854	-0.439647	-0.0982839	-0.137203	-0.432821		3			1		91		13543112	BC005733	Pgea1	Mus musculus PKD2 interactor, golgi and endoplasmic reticulum associated 1, mRNA (cDNA clone MGC:11826 IMAGE:3596486), complete cds.
0.0860704	-0.809242	-1.17776	0.841655	-0.297324	-0.21217	0.492499	0.873286	-0.0793294	0.853237	1.7531	-0.406426	-0.699273	-0.466364	-0.449056	0.948545	-0.854911	-1.02726	-0.162568	0.977188	-0.522557	-0.438777	0.126517	0.695891		3			1		92		13096853	BC003224	Rcbtb2	Mus musculus chromosome condensation 1-like, mRNA (cDNA clone MGC:6577 IMAGE:3482729), complete cds.
-1.99308	-1.38451	0.290061	0.615824	-0.555085	-0.488796	0.946524	1.05151	-0.360622	1.15475	1.83265	0.813611	-0.611352	-0.656641	-1.02284	-0.198439	-1.37359	-0.83674	-0.809088	-0.0302884	-0.828646	-0.156961	0.677274	1.11127		3			0		93		17390884	BC018378	Hsp110	Mus musculus heat shock protein 105, mRNA (cDNA clone MGC:6016 IMAGE:3257042), complete cds.
-0.326977	-2.40593	1.10362	0.0618522	-0.471053	-0.670437	1.45709	0.0443955	1.77055	0.480031	1.41043	0.196758	-1.12327	-0.847255	0.0235577	-0.285377	-0.528057	-0.287136	-0.790129	-0.891315	-0.290811	-0.549258	-0.350419	-0.151111		3			0		94		12805076	BC001995	Atp6v0a1	Mus musculus ATPase, H+ transporting, lysosomal V0 subunit a isoform 1, mRNA (cDNA clone IMAGE:3487314), complete cds.
-2.7959	-1.08843	-1.97914	0.726181	-0.815652	-0.314171	-0.322758	0.659071	-0.929921	1.42652	2.16713	1.36441	-0.896846	-0.531601	-0.734516	0.337393	-0.849063	-0.870179	-0.814133	-0.103728	-0.904924	-0.885653	-0.534548	0.0167609		3			0		95		15214756	BC012511	4930583H14Rik	Mus musculus RIKEN cDNA 4930583H14 gene, mRNA (cDNA clone MGC:21422 IMAGE:4500810), complete cds.
-1.01615	-1.38269	0.0743451	-0.826425	0.283071	-0.121645	0.439163	0.616894	1.14444	0.565765	0.913033	1.7461	-0.358838	-0.509268	-0.831228	-0.119857	0.115828	0.643686	-0.118029	1.03209	-0.0124725	0.329916	0.0253917	0.789329		3			0		96		13097284	BC003397	C1orf27	Homo sapiens chromosome 1 open reading frame 27, mRNA (cDNA clone MGC:4960 IMAGE:3448518), complete cds.
0.0560993	0.698592	1.02594	0.466768	-0.45691	0.156985	-0.116259	-0.00966663	1.77652	-0.124163	1.21043	-0.037639	-0.404305	-0.944747	-0.999383	0.221729	-1.2086	-0.524674	-0.612516	0.340198	-0.27407	0.347694	0.0984977	0.757117		3			0		97		14789868	BC010811	Vps36	Mus musculus RIKEN cDNA 2210415M20 gene, mRNA (cDNA clone MGC:19122 IMAGE:4210911), complete cds.
-0.502549	-1.0176	-0.181372	0.409186	-0.0461306	-0.95651	1.38578	1.21804	0.797831	0.677098	1.03936	0.0613338	-0.362813	-0.416159	0.335962	0.377062	-0.78254	-0.487048	-0.169649	1.77568	-0.650611	-0.458033	0.0694788	0.437851		3			0		98		23274002	BC023681	Dnajc7	Mus musculus DnaJ (Hsp40) homolog, subfamily C, member 7, mRNA (cDNA clone MGC:35912 IMAGE:5343384), complete cds.
-1.35076	-0.839226	-1.28613	-0.166636	0.121749	0.0426198	0.0258963	-0.168568	-1.20115	1.67064	1.66358	1.55073	-0.233699	-0.270875	-0.790688	-0.541031	-1.32476	-1.04511	-0.975015	-0.711079	-0.55478	-0.613141	-0.352175	-0.537226		3			0		99		30046541	BC050413	RPL3L	Homo sapiens ribosomal protein L3-like, mRNA (cDNA clone MGC:54082 IMAGE:6204847), complete cds.
-0.480393	-0.664795	-0.0689403	0.823281	-0.729704	-0.0518395	-0.144755	1.4998	-0.937507	1.10834	1.28456	1.71237	-0.417049	-1.31461	-0.408969	-0.417159	-1.10366	-1.03328	-1.286	-0.915191	-0.365295	-0.528097	0.14957	0.382064		3			0		100		14714804	BC010551	Mst1	Mus musculus macrophage stimulating 1 (hepatocyte growth factor-like), mRNA (cDNA clone MGC:18560 IMAGE:4195560), complete cds.
-0.756069	-1.68834	0.191311	1.12445	-0.459908	-1.30212	1.44863	0.748865	0.129989	-0.816789	1.52831	1.20625	-0.80344	-1.21507	-0.274556	-1.59866	-0.295943	-0.770002	0.320154	-0.669681	-0.286795	-0.973036	0.394991	-0.427163		3			0		101		14318652	BC009125	Nsmce2	Mus musculus RIKEN cDNA 1110014D18 gene, mRNA (cDNA clone MGC:7030 IMAGE:3155917), complete cds.
-0.742509	-0.484133	1.27734	1.3501	-0.453419	-0.0836395	0.994793	1.71779	-0.976685	0.185397	0.175077	0.971924	0.162073	1.28468	1.54006	2.81878	-0.794486	-0.198179	0.327665	0.783478	-0.426305	-0.532393	-0.0839339	0.326877		2			5		102		13879375	BC006665	Map3k7	Mus musculus mitogen activated protein kinase kinase kinase 7, mRNA (cDNA clone MGC:5989 IMAGE:3499247), complete cds.
-0.132691	0.73882	1.50126	2.9151	-0.125713	0.847119	0.854861	2.03243	-0.440214	0.971498	1.16662	0.741152	-0.296934	0.356566	0.736216	2.13633	-0.633424	-0.012741	0.293924	1.23834	-0.534763	-0.0254942	0.492263	0.640908		2			4		103		16307508	BC010301	Klf4	Mus musculus Kruppel-like factor 4 (gut), mRNA (cDNA clone MGC:11479 IMAGE:3156339), complete cds.
-1.06127	-0.341304	2.14819	3.70935	-1.10536	-0.961266	0.480953	0.924149	0.494718	0.138034	1.35307	0.240639	0.0803056	-0.947438	1.27371	3.58051	-0.642579	-0.572061	0.64824	2.1121	-0.28856	-0.643739	-0.331226	0.405064		2			4		104		17028468	BC017555	MAGEA1	Homo sapiens melanoma antigen, family A, 1 (directs expression of antigen MZ2-E), mRNA (cDNA clone MGC:9326 IMAGE:3922845), complete cds.
-1.04758	0.385257	2.08638	1.69865	-0.664455	0.264188	0.929488	1.11915	-0.341563	0.999487	0.566922	1.75196	-0.921857	0.343533	1.01064	2.03923	-1.12024	-0.612172	0.390222	-0.0133612	-0.721836	-0.239523	0.758759	0.620822		2			4		105		14715074	BC010702	Mad1l1	Mus musculus mitotic arrest deficient 1-like 1, mRNA (cDNA clone MGC:11400 IMAGE:3156639), complete cds.
-0.0521042	1.17716	1.9867	2.12393	0.717087	0.870546	1.36142	0.853373	0.0100408	1.28953	0.874823	-0.102215	0.28964	-0.0799171	0.0794218	0.892628	-0.501952	-0.748175	-0.841003	-0.651803	0.0358104	-0.160241	-0.271144	-0.16863		2			4		106		21619152	BC032620	KLHL18	Homo sapiens kelch-like 18 (Drosophila), mRNA (cDNA clone MGC:44941 IMAGE:5578173), complete cds.
1.29152	-2.17571	-0.321755	1.78987	0.742459	-0.605607	0.492617	1.24628	-0.0531696	0.133537	0.149721	1.19379	-0.336434	-0.688932	0.838794	1.47734	-0.925074	-0.919284	-0.842307	-0.323453	-0.443245	-0.48893	0.0141639	0.664082		2			4		107		14919395	BC004780	Crlf3	Mus musculus cytokine receptor-like factor 3, mRNA (cDNA clone MGC:5719 IMAGE:3257685), complete cds.
1.28544	0.33294	1.63268	1.43946	-0.819393	-0.221386	0.195127	-0.416921	-0.771689	0.938565	-0.222621	0.328201	-0.575688	-0.363938	0.122585	1.48526	-0.450603	-0.654017	-0.451033	0.826302	-0.32228	0.0152478	0.290859	0.851879		2			4		108		16307378	BC010231	TBL3	Homo sapiens transducin (beta)-like 3, mRNA (cDNA clone MGC:17508 IMAGE:3455740), complete cds.
0.533827	-0.712582	1.01279	2.28548	-0.910524	0.322395	0.616799	1.83332	-0.346488	-0.403581	-0.248316	-0.229881	-0.372224	0.306285	1.45412	2.96565	-0.394781	-0.517236	0.427638	1.54338	-0.224723	0.031578	0.347274	0.553695		2			3		109		14789600	BC010737	RTN4	Homo sapiens reticulon 4, transcript variant 2, mRNA (cDNA clone IMAGE:3901353), complete cds.
2.32779	0.307633	1.16236	2.95082	-0.736105	-0.1264	0.455972	0.380425	-0.479475	0.651532	1.84671	0.585991	0.397332	-0.113278	0.445155	1.43078	-0.192746	-0.565031	0.495613	0.900351	-0.127629	-0.537126	0.0431765	0.233802		2			3		110		18204102	BC021407	Klhl24	Mus musculus RIKEN cDNA 4930429H24 gene, mRNA (cDNA clone MGC:29441 IMAGE:3965863), complete cds.
1.70589	-0.161824	-0.940365	2.17767	-0.410851	0.101564	0.423562	1.83202	-0.573736	-0.0347935	0.284869	1.42259	0.337583	-0.370779	0.371219	1.19784	-0.614526	-1.07732	-0.512086	0.408548	-0.763852	-0.435565	-0.073996	-0.0160663		2			3		111		13529625	BC005520	Ehf	Mus musculus ets homologous factor, mRNA (cDNA clone MGC:7616 IMAGE:3494644), complete cds.
-0.450971	0.0817037	1.28712	2.66473	1.73349	0.281218	-0.196494	0.921886	-0.407456	-0.63795	0.0862729	0.948227	0.312166	-0.550972	-0.163999	1.44181	0.377479	0.148982	-0.0409154	1.0504	0.221372	0.16814	-0.159745	0.37804		2			3		112		12803043	BC001003	SSX1	Homo sapiens synovial sarcoma, X breakpoint 1, mRNA (cDNA clone MGC:5162 IMAGE:3445470), complete cds.
-0.0111983	0.741898	0.784244	1.89423	-0.71345	0.726243	0.0921533	0.905736	0.36492	1.28808	-0.0495532	-1.24642	-0.415986	-0.901967	1.00334	1.42751	0.415726	0.339526	0.478625	2.12319	-0.353121	-0.0603018	0.627649	0.436354		2			3		113		18256899	BC021871	Fbxo21	Mus musculus F-box only protein 21, mRNA (cDNA clone MGC:28066 IMAGE:3709413), complete cds.
-1.03649	0.248079	1.56547	2.3611	0.189863	0.594023	0.739316	0.064418	-1.63245	-0.424786	-0.276248	-0.7979	-0.373866	0.376813	0.659724	1.38571	-0.417428	-0.321151	0.333807	1.40071	-0.0399599	-0.0971978	0.303161	0.805804		2			3		114		16753263	BC013199	NOD9	Homo sapiens NOD9 protein, mRNA (cDNA clone MGC:21025 IMAGE:4387619), complete cds.
0.31166	-0.014308	0.68512	2.66817	-0.55813	-0.637314	0.263842	0.638135	-0.268219	0.757288	0.7045	0.475612	-0.218665	0.230569	0.687303	1.63304	0.424718	0.171091	0.808916	1.52919	0.348215	0.0637707	0.205886	0.00154646		2			3		115		17390309	BC018140	RPS21	Homo sapiens ribosomal protein S21, mRNA (cDNA clone MGC:9438 IMAGE:3903320), complete cds.
-0.887264	0.362234	1.14208	1.4133	-0.431162	0.460119	0.877811	1.73688	-1.21747	0.752363	0.39108	0.00788582	-0.0428632	0.245982	1.3742	1.25296	-0.4588	-0.746348	-0.313785	0.874061	-0.00551658	0.0569788	0.108397	0.634091		2			3		116		17390302	BC018136	GTF2IRD1	Homo sapiens GTF2I repeat domain containing 1, transcript variant 1, mRNA (cDNA clone MGC:9316 IMAGE:3913745), complete cds.
-0.83214	0.198749	-0.81795	2.35301	-0.265179	0.289859	0.080483	0.510278	-0.793081	0.443287	0.0975703	1.49828	0.211833	0.784707	-0.102925	1.24879	0.0561305	-0.649916	-0.215579	0.44185	-0.811875	-0.101842	-0.0676893	0.682088		2			3		117		17512416	BC019169	Cno	Mus musculus cappuccino, mRNA (cDNA clone MGC:29294 IMAGE:5002867), complete cds.
0.372073	0.773026	2.43549	-0.109342	-0.339845	-0.251128	0.844587	0.662278	0.0844426	-1.0241	1.19496	1.25949	-0.592676	-0.367684	1.56797	0.703504	-0.371453	-0.407922	0.642101	-0.502015	-0.347992	-0.442437	0.654518	0.353944		2			3		118		34194096	BC010858	EZH2	Homo sapiens enhancer of zeste homolog 2 (Drosophila), transcript variant 1, mRNA (cDNA clone MGC:9169 IMAGE:3901250), complete cds.
0.404783	0.325595	0.890143	3.21821	-0.962562	-1.25184	0.173089	-0.581279	-0.342814	0.664363	1.22097	-0.990045	-0.506788	-0.840517	0.752256	1.40061	-0.116548	-0.445732	-0.145662	0.873101	-0.386478	-0.694409	-0.162343	0.0679085		2			3		119		16359360	BC016135	Gnb5	Mus musculus guanine nucleotide binding protein, beta 5, mRNA (cDNA clone MGC:28984 IMAGE:4506201), complete cds.
-2.26443	-1.2487	-0.29106	1.25669	-0.110117	0.262469	0.570648	1.15872	1.65285	0.397923	0.595375	1.54167	0.853454	-0.958108	0.297362	1.89833	-0.961036	-0.845029	-0.58057	-0.36908	-0.736137	-0.427438	0.201964	0.236382		2			3		120		14318700	BC009147	Dhx16	Mus musculus DEAH (Asp-Glu-Ala-His) box polypeptide 16, mRNA (cDNA clone MGC:6487 IMAGE:2647184), complete cds.
-0.122109	0.312206	1.722	1.50431	-1.21105	0.0701818	0.680918	0.746842	-0.833019	1.12781	1.21296	0.539213	-0.566894	0.369667	-0.57527	0.945428	-0.062752	-0.188567	-0.194235	-0.445966	0.288824	-0.155307	-0.0730654	0.697805		2			3		121		12803029	BC000981	SPATA5L1	Homo sapiens spermatogenesis associated 5-like 1, mRNA (cDNA clone MGC:5347 IMAGE:2985725), complete cds.
-0.641247	0.694404	0.130929	3.29883	-0.704757	0.331703	0.581496	1.83474	-1.98583	-0.318052	0.401376	1.76726	0.0802893	0.363305	-0.251833	1.83004	-0.272281	-0.117653	-0.841049	0.132807	-0.433301	-0.815804	0.110985	0.596854		2			2		122		28422628	BC046933	TCFL5	Homo sapiens transcription factor-like 5 (basic helix-loop-helix), mRNA (cDNA clone MGC:46135 IMAGE:5549053), complete cds.
-1.49947	-1.5735	0.891765	2.59779	-0.864229	0.289923	0.199016	2.13394	-1.06444	-0.472648	0.259065	0.103238	-0.816662	-0.0113698	0.354582	1.32756	-0.296114	-0.258617	-0.255442	0.489255	0.287064	-0.197274	0.343431	1.30886		2			2		123		15929863	BC015354	NKAP	Homo sapiens NF-kappaB activating protein, mRNA (cDNA clone MGC:21454 IMAGE:3450847), complete cds.
0.459044	-0.265064	0.741898	2.3994	-0.562007	-0.324215	0.483036	2.01396	-0.133717	0.133206	1.00195	-0.111156	-0.728494	-1.26807	-0.213936	1.74314	-1.01178	-0.817578	-0.128387	1.22466	-0.681542	-0.90801	0.171151	0.541664		2			2		124		18044190	BC019934	Uqcrfs1	Mus musculus ubiquinol-cytochrome c reductase, Rieske iron-sulfur polypeptide 1, mRNA (cDNA clone MGC:30985 IMAGE:5249225), complete cds.
-0.488578	0.517085	-0.258103	4.15745	-0.751058	0.258597	0.532557	0.394313	0.464644	0.408304	1.05193	0.88726	-0.594019	0.579266	0.153654	1.98572	-0.391381	0.0888268	0.0738819	1.31128	-0.43103	0.0758954	0.237369	1.22967		2			2		125		20073214	BC026792	Ercc4	Mus musculus excision repair cross-complementing rodent repair deficiency, complementation group 4, mRNA (cDNA clone MGC:30522 IMAGE:4911382), complete cds.
-0.754114	-0.617105	1.32563	0.176305	-0.916027	-0.225492	0.105804	1.00712	-1.03484	-0.34744	2.04349	1.77988	0.169295	0.244389	0.0261612	1.21001	-0.777966	-0.971066	-0.683705	0.194235	-0.767408	-0.659224	-0.349031	-0.267921		2			2		126		13096873	BC003237	AI462438	Mus musculus expressed sequence AI462438, mRNA (cDNA clone MGC:6658 IMAGE:3497802), complete cds.
-0.685523	-2.14907	-0.795904	1.49513	-0.56824	-0.700158	-0.950177	-0.290082	0.928936	1.78849	0.59041	1.76213	-0.547752	-0.578472	-0.0570749	1.30024	-0.0909658	-0.318149	-1.03591	-0.393541	-0.432784	0.14421	-0.657478	0.36413		2			2		127		12805028	BC001968	CDK9	Homo sapiens cyclin-dependent kinase 9 (CDC2-related kinase), mRNA (cDNA clone MGC:5166 IMAGE:3460767), complete cds.
-0.047606	0.0640102	-1.78645	1.57312	-0.800005	-0.734426	0.105103	1.90732	1.88545	0.758429	0.386752	-0.0786383	-0.603645	0.0024685	0.393619	0.7421	-1.04813	-0.886684	-0.940635	-0.0479997	-0.72353	-0.851997	-0.35144	0.0988824		2			2		128		21707682	BC034200	Pbxip1	Mus musculus pre-B-cell leukemia transcription factor interacting protein 1, mRNA (cDNA clone MGC:37533 IMAGE:4986595), complete cds.
-1.02742	-0.250267	1.92563	-0.541937	-0.639771	-0.84054	2.03079	0.505469	-0.218617	-0.293095	1.1344	1.11808	-0.411465	0.0205385	1.74804	-0.118377	-0.430615	-0.579448	1.00212	-0.184498	-0.433452	-0.608496	0.631393	0.021614		2			2		129		15215084	BC012659	Cops7b	Mus musculus COP9 (constitutive photomorphogenic) homolog, subunit 7b (Arabidopsis thaliana), mRNA (cDNA clone MGC:13817 IMAGE:4017012), complete cds.
0.315264	0.122412	0.982138	3.82162	-1.08477	-0.128734	-0.0644256	1.31838	-1.18242	0.277235	0.0893151	0.44869	-0.691802	-0.366302	-0.460636	2.88877	0.457909	-0.151016	-0.681294	1.49503	-0.515767	-0.447535	-0.421905	0.514935		2			2		130		34783849	BC016470	EME1	Homo sapiens essential meiotic endonuclease 1 homolog 1 (S. pombe), mRNA (cDNA clone MGC:9497 IMAGE:2899969), complete cds.
0.425932	-0.0113742	0.723659	2.62509	0.0847705	0.226504	1.12983	1.81426	-0.641788	1.17459	0.429206	0.509985	0.0787847	-1.58589	-0.0478558	1.77084	-0.1504	-0.945336	-0.247418	0.313681	-0.648942	-0.427553	-0.236922	-0.441004		2			2		131		30353989	BC051833	AP1G2	Homo sapiens adaptor-related protein complex 1, gamma 2 subunit, mRNA (cDNA clone MGC:60125 IMAGE:5589077), complete cds.
-0.814542	-0.32033	0.502731	1.99527	-0.324867	-0.00670533	0.588975	1.52244	0.198861	-0.0339314	0.914469	0.861289	0.287576	0.0366974	-0.591189	1.45639	-0.825041	-0.372256	-0.702647	0.153111	-0.62198	-0.413491	-0.203676	1.07926		2			2		132		22832901	BC034371	Vps53	Mus musculus RIKEN cDNA 3100002B05 gene, mRNA (cDNA clone MGC:19253 IMAGE:3964008), complete cds.
0.441596	0.780549	-0.427275	2.30802	-0.73679	0.510207	1.07009	0.725453	-0.518675	1.58356	0.763276	0.637847	-0.72456	-0.446275	-0.18085	1.27289	-0.62767	0.051606	-0.468036	1.55587	-0.234443	-0.309375	0.0136288	0.626163		2			2		133		22137727	BC028866	Jmjd2a	Mus musculus jumonji domain containing 2A, mRNA (cDNA clone MGC:28562 IMAGE:4207552), complete cds.
-1.08966	-0.182306	0.585222	2.34436	-0.821182	-0.598145	0.38197	0.773401	-0.0616555	0.194838	1.04289	-0.700152	-0.343505	-0.539455	-0.433224	1.49331	-0.649102	-0.577806	-0.184329	1.05598	-0.21398	0.267985	0.398544	0.974471		2			2		134		13879307	BC006628	Cenpb	Mus musculus centromere autoantigen B, mRNA (cDNA clone MGC:11737 IMAGE:3968847), complete cds.
-0.465872	-0.647481	1.46482	2.52657	0.135233	-0.00324032	0.108424	0.124566	-0.502609	1.614	1.14714	0.384033	0.59273	0.314744	0.398416	0.543605	1.22564	0.344505	0.353009	0.572895	0.007006	0.358284	-0.147991	-0.478825		2			2		135		15929745	BC015295	A530089I17Rik	Mus musculus RIKEN cDNA A530089I17 gene, mRNA (cDNA clone MGC:19159 IMAGE:4221630), complete cds.
0.0462242	-0.0729698	1.16732	2.7373	-0.13731	0.582885	-0.23451	2.33729	-0.869035	-0.506928	0.0181784	1.30613	-0.961966	-0.358549	-0.715039	0.911569	-0.32092	-0.733185	-1.37648	-0.369973	-0.489795	-0.256377	-0.616148	0.224299		2			2		136		22477416	BC036847	NEUROG2	Homo sapiens neurogenin 2, mRNA (cDNA clone MGC:46562 IMAGE:5247719), complete cds.
-0.298186	-1.19495	3.45751	0.913225	-0.736611	-1.40719	0.885344	0.190678	0.942462	-1.56546	1.47606	1.06147	-0.114989	-0.419573	0.859787	0.0520026	-1.00339	-0.46161	1.11909	-0.49063	-0.713209	-0.920829	0.243511	-0.275317		2			2		137		21410298	BC030893	Morc1	Mus musculus microrchidia, mRNA (cDNA clone MGC:31502 IMAGE:4487929), complete cds.
0.790153	-1.94681	0.26642	1.70941	-1.30416	-0.25303	5.77066e-05	0.888371	0.742718	1.50754	-0.0987087	0.546568	-0.933347	-0.550464	-0.2994	1.66188	-0.917097	-1.19733	-0.550929	1.20748	-0.343183	-0.659356	0.0389418	0.210527		2			2		138		29791719	BC050603	METT10D	Homo sapiens hypothetical protein MGC3329, mRNA (cDNA clone MGC:60053 IMAGE:6174508), complete cds.
0.473916	0.372607	1.06186	1.54538	-0.918776	0.169946	2.16505	1.02647	0.975017	0.618896	-0.31393	-2.01402	-0.580654	-0.978806	-0.177923	1.22353	-0.451624	-0.327288	0.179264	0.711372	-0.272672	-0.375506	-0.239748	0.160693		2			2		139		15679967	BC014291	Acvrl1	Mus musculus activin A receptor, type II-like 1, mRNA (cDNA clone MGC:13970 IMAGE:3982004), complete cds.
-0.791765	-0.815661	-0.0636459	1.70637	-1.06144	-0.552882	-0.718539	0.583312	-0.456606	0.709021	0.45144	1.23083	-0.344182	-0.921024	-0.693143	1.54228	-0.679512	-0.372994	0.55976	1.38406	-0.758794	-1.05566	-1.0878	-0.548395		2			2		140		17160936	BC017631	Tuba8	Mus musculus tubulin, alpha 8, mRNA (cDNA clone MGC:28850 IMAGE:4507364), complete cds.
-0.0764689	-0.10263	0.153613	1.18642	-0.731584	-0.612213	0.154568	1.03543	-0.876016	1.41246	2.0338	-1.0495	-0.769383	-0.791097	-0.717042	0.958371	-1.03751	-0.973278	-0.658931	0.421678	-0.4488	-0.155484	-0.0538329	-0.203976		2			2		141		15928731	BC014828	Ppp1ca	Mus musculus protein phosphatase 1, catalytic subunit, alpha isoform, mRNA (cDNA clone MGC:25955 IMAGE:4239005), complete cds.
0.0680028	0.1747	0.331552	1.56547	-0.850151	-0.443718	-0.340087	0.757523	-0.984935	0.507992	-0.310566	2.13392	0.257316	-0.278942	0.116478	0.848081	-0.643773	-0.509652	-0.335707	0.399417	-0.290707	-0.166652	-0.068845	0.823623		2			2		142		12654868	BC001278	PRSS23	Homo sapiens protease, serine, 23, mRNA (cDNA clone MGC:5107 IMAGE:3460054), complete cds.
-0.770502	0.464075	0.110945	1.39001	-0.799011	0.254407	-0.10728	1.78845	-0.12173	0.591158	1.20629	-0.591137	-0.669683	-0.327386	0.271175	0.677684	-0.486994	-0.587524	-0.499598	0.125798	-0.425833	-0.362696	-0.294494	-0.0550876		2			2		143		18204680	BC021341	Xab2	Mus musculus XPA binding protein 2, mRNA (cDNA clone MGC:29394 IMAGE:5066146), complete cds.
-1.08903	-1.68834	-0.564105	1.2809	-0.864615	-0.678833	0.0405236	0.609794	0.649855	-1.2283	0.574333	1.2592	-1.00233	0.411259	-0.996287	0.687576	-0.782259	-0.79846	-0.511114	0.316209	-0.497395	-0.371525	0.225676	1.04216		2			2		144		23272067	BC023247	TOR1AIP1	Homo sapiens lamina-associated polypeptide 1B, mRNA (cDNA clone MGC:24846 IMAGE:3458117), complete cds.
-1.22697	-0.253079	-0.0834859	2.9139	-0.680547	-0.272352	0.0810942	1.42272	-0.121858	0.125857	1.42265	0.597893	-0.0297832	-0.683572	0.10539	1.20228	-0.0237654	-0.363787	-0.577988	0.0743547	-0.0197546	-0.137644	0.2727	0.50998		2			2		145		34189267	BC009680	TALDO1	Homo sapiens transaldolase 1, mRNA (cDNA clone MGC:8922 IMAGE:3898596), complete cds.
-1.54122	-1.15169	0.389718	2.11639	-1.31928	-0.531895	1.41945	1.09935	-0.528813	0.828591	1.39383	0.0996608	-1.39029	-0.363473	0.285413	1.5292	-1.18598	-0.898704	-0.775434	0.373463	-0.39078	-0.282685	-0.295728	0.0561423		2			2		146		15029831	BC011139	Gck	Mus musculus glucokinase, mRNA (cDNA clone MGC:18414 IMAGE:4195943), complete cds.
-0.182078	0.216211	0.326859	2.80852	0.166989	-0.45206	-0.170405	0.337237	1.01066	1.4464	-0.823252	1.63708	0.24532	-0.745528	-0.180144	1.5269	-0.0920549	-0.541387	-0.462596	-0.395125	-0.262686	-0.417917	-0.132695	-0.633934		2			2		147		18043907	BC019603	Thoc3	Mus musculus THO complex 3, mRNA (cDNA clone MGC:30430 IMAGE:2647864), complete cds.
-0.54282	-0.863885	0.635618	0.593395	-0.677042	0.117629	0.498802	1.62446	-0.474774	-0.242564	-0.203342	0.308763	0.230517	-0.506326	1.67336	1.5652	0.0322342	-0.501821	0.310552	0.880039	-0.756116	-0.675837	-0.439139	-0.109329		2			2		148		21595155	BC032218	Las1l	Mus musculus RIKEN cDNA 5830482G23 gene, mRNA (cDNA clone MGC:38305 IMAGE:5343167), complete cds.
-1.58503	-0.62423	1.80991	-1.91987	-0.0579022	0.308976	0.587982	-0.3369	-2.80117	-0.293304	-0.511741	0.650095	1.16236	0.360256	0.209829	-1.01053	0.369469	0.297901	0.633434	-0.0326882	0.710808	0.624737	0.738898	0.27124		2			2		149		13905101	BC006837	RAD1	Homo sapiens RAD1 homolog (S. pombe), transcript variant 1, mRNA (cDNA clone MGC:5110 IMAGE:3450321), complete cds.
-1.32068	-0.610627	0.502044	1.24866	-0.641327	0.0570135	-0.139044	1.41149	0.0525884	-0.478752	1.39141	0.151339	0.00798769	-0.0997596	-0.0893172	2.1892	0.0962969	-0.564917	-1.4117	-0.0158336	-0.0861398	0.0757051	0.310259	-0.0836021		2			2		150		15215227	BC012709	Dpf2	Mus musculus D4, zinc and double PHD fingers family 2, mRNA (cDNA clone MGC:14002 IMAGE:4208205), complete cds.
1.97986	-0.577572	0.319588	1.05717	-0.527726	-0.716799	0.26011	-0.137986	0.608311	1.36795	-0.276344	1.40238	-0.748597	-1.31524	0.348262	0.957283	-0.590968	-0.801121	-0.376907	0.641703	-1.08986	-0.675686	-0.3829	0.229366		2			2		151		19354320	BC024616	Noc4l	Mus musculus expressed sequence AI326906, mRNA (cDNA clone MGC:28606 IMAGE:4218310), complete cds.
-0.0937158	-1.45422	2.08381	1.19621	-0.88879	-0.94719	-0.340382	-0.239032	-0.351173	0.940347	1.63496	1.3432	-0.918475	-1.37265	-0.72545	-0.425639	-0.637473	-1.17789	-0.843508	-0.297868	-0.68424	-1.27032	-0.644756	-0.0746727		2			2		152		18204017	BC021306	Glg1	Mus musculus golgi apparatus protein 1, mRNA (cDNA clone MGC:29292 IMAGE:4239405), complete cds.
-0.403321	-0.166982	1.49577	0.088014	-0.467271	-0.594457	1.45721	-0.39359	0.464005	-1.78626	1.14262	0.429236	-0.659969	-0.26713	1.17079	0.548984	-0.488455	-0.63117	0.746652	-0.836394	-0.299419	-0.243414	-0.366498	0.110429		2			2		153		14290441	BC008986	RTDR1	Homo sapiens rhabdoid tumor deletion region gene 1, mRNA (cDNA clone MGC:16968 IMAGE:4339021), complete cds.
-0.0419643	0.133491	0.088014	2.70603	-0.585604	-0.114803	-0.145674	1.31205	-0.649614	-0.273761	0.539596	1.53441	-0.167238	-0.588483	-0.207066	0.880168	-0.49363	-0.517969	-0.162288	0.170771	-0.162827	-0.0908767	-0.28079	-0.199431		2			2		154		15488870	BC013566	AQP3	Homo sapiens aquaporin 3, mRNA (cDNA clone MGC:8708 IMAGE:3877096), complete cds.
0.0662821	1.57741	-1.59534	1.98602	1.31493	-0.0737068	0.753455	1.54679	0.527338	0.529666	0.854666	0.218968	-0.122195	-0.632357	-0.60817	-0.229582	-0.0597513	-0.6561	0.046204	-0.177792	0.164175	-0.321716	0.0456436	0.00525553		2			2		155		12805470	BC002211	Hsdl2	Mus musculus hydroxysteroid dehydrogenase like 2, mRNA (cDNA clone MGC:7467 IMAGE:3490303), complete cds.
0.410835	1.40297	0.0245644	2.88969	-0.67214	-0.376921	-0.323677	1.38838	-0.658131	0.598317	-0.693851	-0.358924	0.541074	-0.58781	-0.422896	0.553926	-0.0681022	-0.448452	0.204228	0.778566	-0.32169	-0.0570464	-0.00289984	-0.113496		2			2		156		18257346	BC021794	Rnmt	Mus musculus RNA (guanine-7-) methyltransferase, mRNA (cDNA clone MGC:28566 IMAGE:4208274), complete cds.
0.394393	0.426377	1.76221	-1.37568	-0.190255	-0.163899	0.151832	-0.863365	1.05169	0.255951	1.32396	1.19593	0.920564	0.388397	0.232061	-1.30354	-0.230555	-0.310944	-0.000779987	-0.62557	-0.101861	-0.425282	-0.205301	-0.704578		2			2		157		23272170	BC023693	Gabrp	Mus musculus gamma-aminobutyric acid (GABA-A) receptor, pi, mRNA (cDNA clone MGC:38355 IMAGE:5344479), complete cds.
-0.474514	1.18382	-0.141494	3.15401	0.721771	1.02599	0.599951	1.60675	-0.314914	-0.177323	-0.592794	0.341735	-0.119522	0.637578	0.384588	0.226341	0.0577317	-0.0759564	-0.322185	0.450188	0.0701695	0.267144	-0.0697365	0.795443		2			2		158		21619343	BC031923	Ints10	Mus musculus RIKEN cDNA 4921521J11 gene, mRNA (cDNA clone MGC:25663 IMAGE:4486323), complete cds.
0.899125	-0.22843	0.759633	1.71077	0.0296098	-0.0684954	-0.433101	1.29103	-0.762296	-0.363161	0.392911	0.383917	0.316911	-0.345524	-0.259814	1.10613	0.204879	0.640866	0.171402	0.810735	0.263349	0.38584	0.121758	0.258428		2			2		159		13905123	BC006849	THOC3	Homo sapiens THO complex 3, mRNA (cDNA clone MGC:5469 IMAGE:3451612), complete cds.
1.26287	0.642489	0.485663	-0.550617	-0.489345	-0.32535	0.580962	-1.18984	-1.53455	1.17847	1.26977	-1.46109	-0.383688	-0.17935	2.06606	-0.332727	-0.9844	-0.784813	-0.238794	0.242946	-0.350374	-0.553926	-0.494868	-0.387934		2			2		160		28175323	BC045148	Styxl1	Mus musculus RIKEN cDNA 1700011C14 gene, mRNA (cDNA clone MGC:54429 IMAGE:6307739), complete cds.
-0.919447	-0.0296668	1.24358	-0.0595333	-0.887128	1.37317	0.90734	1.54153	-0.544541	1.15495	-0.238345	-0.958432	-0.712881	0.175544	0.422088	0.723677	-1.38995	-0.889538	-0.297047	-0.243137	-0.897648	-0.49983	-0.460398	-0.623385		2			2		161		28839784	BC047873	LRRC48	Homo sapiens hypothetical protein DKFZp586M1120, mRNA (cDNA clone MGC:57559 IMAGE:5760028), complete cds.
-0.778657	-1.7516	-0.299316	1.5132	0.217794	1.42277	0.474773	1.65755	-0.137853	-0.628386	0.37574	0.00898233	-0.527909	-0.597758	-0.808979	0.952576	-0.657671	-0.45796	-0.769968	0.162842	-0.401243	-0.275377	-0.405237	-0.210191		2			2		162		22477934	BC036947	TBC1D16	Homo sapiens TBC1 domain family, member 16, mRNA (cDNA clone MGC:46570 IMAGE:5392579), complete cds.
-0.955807	0.0984526	-1.39758	1.94292	0.458124	0.739075	0.573379	2.57131	-1.76643	-0.333045	0.567594	-0.477189	-0.339322	-0.784785	0.667343	0.616301	-0.420131	0.245984	-0.184116	1.11964	0.329233	0.162687	0.146114	0.609065		2			1		163		13278291	BC003972	Nip7	Mus musculus RIKEN cDNA 1110017C15 gene, mRNA (cDNA clone MGC:7418 IMAGE:3488726), complete cds.
0.516273	0.788578	-1.0358	2.97376	0.463126	1.05278	0.842931	-2.21595	2.31196	0.290678	-0.629648	-1.55961	0.400743	0.353003	0.120639	-0.478613	-0.305586	0.460737	0.298791	-0.134213	-0.196198	0.339329	1.09887	-0.513383		2			1		164		22137705	BC029260	Cul1	Mus musculus cullin 1, mRNA (cDNA clone MGC:35976 IMAGE:2812400), complete cds.
-1.25573	-0.688338	0.129654	0.649116	-1.42461	-0.897061	-0.735928	-0.16603	-0.281269	0.66612	1.80871	1.76937	-1.16324	-0.856599	-0.637071	0.691275	-0.622001	-0.630451	-0.923645	-0.45269	-1.17135	-0.761251	-0.65223	-0.428679		2			1		165		23512302	BC038402	ACTR5	Homo sapiens ARP5 actin-related protein 5 homolog (yeast), mRNA (cDNA clone MGC:34153 IMAGE:5198236), complete cds.
-0.751599	-0.395073	-0.853178	1.97837	-0.551624	0.118812	0.143931	-0.26735	1.59777	-0.026909	0.877297	1.97948	-0.382352	-0.458319	-0.759064	-0.587604	-1.09649	-0.612307	-0.540921	-0.66372	-0.93483	-0.613393	-0.406116	-0.311108		2			1		166		24416519	BC038797	PCDHB15	Homo sapiens protocadherin beta 15, mRNA (cDNA clone MGC:45997 IMAGE:5767743), complete cds.
0.672302	0.144972	-0.202066	2.33909	-0.73849	-0.315823	-0.140985	0.305154	-0.372308	1.63757	0.842822	1.91368	-0.231221	0.156224	-0.561832	0.147088	-0.764039	-0.800013	-1.04388	0.172974	-0.582409	-0.331759	-0.475796	0.33778		2			1		167		16307145	BC009660	Prkcdbp	Mus musculus protein kinase C, delta binding protein, mRNA (cDNA clone MGC:6598 IMAGE:3486461), complete cds.
-0.507177	-0.524464	0.627235	2.02967	-0.275485	0.0937833	-0.156034	1.07886	-0.839577	0.140864	1.76381	1.28994	-0.869463	-1.01641	-0.244751	0.342003	-1.2753	-0.711353	-1.08102	-0.746934	-1.08394	-0.180556	-0.294446	0.106775		2			1		168		13436004	BC004834	Vps72	Mus musculus transcription factor-like 1, mRNA (cDNA clone MGC:6868 IMAGE:2651158), complete cds.
-0.258328	0.171714	0.779825	-0.908189	0.145254	-0.838757	1.20198	0.216466	0.623361	0.854701	1.93999	0.719176	-0.127837	0.451288	1.43943	0.0401328	-1.00663	-0.456548	0.0826072	-0.715046	-0.354971	-0.405106	-0.397642	-0.563698		2			1		169		17512541	BC019218	AA408296	Mus musculus expressed sequence AA408296, mRNA (cDNA clone MGC:29267 IMAGE:5065857), complete cds.
0.768946	0.129485	-0.638907	0.805936	-0.382173	0.439843	0.71227	2.22259	-0.44918	-0.770403	0.566796	0.127471	-0.532719	-0.693765	0.20171	1.22345	-1.26408	-1.09503	-1.23448	0.347404	-0.425102	-0.571774	-0.0345038	0.675938		2			1		170		17390655	BC018278	Tomm34	Mus musculus translocase of outer mitochondrial membrane 34, mRNA (cDNA clone MGC:18781 IMAGE:4187356), complete cds.
0.927112	-0.0764089	-0.120951	3.15764	-0.728688	-0.0675026	1.05817	1.06082	-1.35026	0.222546	0.12884	0.787094	-0.796819	-0.313815	-0.159832	0.286554	-0.222654	-0.515535	-0.318218	0.89248	-0.88593	-0.17352	0.37041	1.34989		2			1		171		15079354	BC011523	SF3A3	Homo sapiens splicing factor 3a, subunit 3, 60kDa, mRNA (cDNA clone MGC:17701 IMAGE:3867442), complete cds.
-0.131068	0.255946	-0.133469	2.7373	-0.25637	0.354654	-0.113563	0.503104	-1.64734	-0.471005	-0.266095	-1.78641	-0.254012	-0.447849	-0.05468	0.111432	1.01826	0.186371	0.184099	0.744791	-0.354104	0.0492265	-0.0270978	0.627976		2			1		172		15928779	BC014848	RAD9A	Homo sapiens RAD9 homolog A (S. pombe), mRNA (cDNA clone MGC:21234 IMAGE:4508954), complete cds.
-1.09334	0.12768	-0.949195	0.981761	-0.520453	-0.249431	0.31917	0.640371	0.545773	-0.107953	0.5059	-0.138576	-0.428523	-0.332934	-0.0230631	1.11448	-0.805598	-0.71303	-0.433479	1.01749	-0.504896	-0.0777831	0.209118	0.761898		2			1		173		19484174	BC025219	Sfrs8	Mus musculus splicing factor, arginine/serine-rich 8, mRNA (cDNA clone MGC:31019 IMAGE:5006904), complete cds.
-3.49196	-0.126196	-0.640808	1.1348	1.03016	-0.131343	-0.144194	1.80919	1.6336	0.521408	0.699085	0.845133	-0.599505	-0.315666	-0.315233	0.965105	0.232381	-0.127516	-0.332758	0.610081	-0.160737	0.304575	-0.0689902	0.485664		2			1		174		15928542	BC014745	Gcsh	Mus musculus glycine cleavage system protein H (aminomethyl carrier), mRNA (cDNA clone MGC:25958 IMAGE:4239181), complete cds.
-0.213928	1.02532	0.18241	0.397984	1.05236	-0.203679	0.166767	-0.572895	1.75545	-0.210126	-0.165803	-0.049033	0.0223657	-0.711034	-0.361788	0.769886	-0.992173	-0.443799	-1.0028	0.00315965	-0.349462	-0.0268333	-0.235941	0.767765		2			1		175		17390717	BC018306	Slc17a2	Mus musculus solute carrier family 17 (sodium phosphate), member 2, mRNA (cDNA clone MGC:19073 IMAGE:4193755), complete cds.
-1.03463	-1.33179	-2.01607	1.42117	-0.218268	-0.183155	0.417123	2.34509	-0.399147	-0.018105	0.153285	0.418962	-0.350982	-1.24431	-1.04031	-0.0933479	-1.50748	-1.38185	-0.647732	0.262054	-1.0236	-0.223045	-0.222563	0.832789		2			1		176		21618879	BC031850	Txnip	Mus musculus thioredoxin interacting protein, mRNA (cDNA clone MGC:25534 IMAGE:3591421), complete cds.
1.72717	-0.160865	-0.535813	0.773169	-0.903332	-0.644864	-0.650484	0.638477	0.266367	1.2129	0.670097	1.8048	-0.46263	-1.12267	-0.621217	-0.544668	-0.309061	-0.393159	-0.16225	0.0926513	-0.543304	-0.826486	-0.579341	0.62643		2			1		177		18605709	BC023148	Cenpo	Mus musculus RIKEN cDNA 2810429O05 gene, mRNA (cDNA clone MGC:28296 IMAGE:4011571), complete cds.
-2.07638	0.263179	-2.21388	1.39232	-1.26894	-0.0285179	-0.449298	-1.33332	0.765863	3.38996	1.25376	0.693338	0.443692	-0.632233	-1.325	0.642353	-0.785753	-1.10235	-0.681401	-0.25525	-1.0834	-0.357504	-0.534349	-0.0868122		2			1		178		17512529	BC019214	Treh	Mus musculus trehalase (brush-border membrane glycoprotein), mRNA (cDNA clone MGC:29262 IMAGE:5064708), complete cds.
0.161386	-0.451412	1.62803	-1.67498	-0.0102666	-0.436632	0.157723	0.424649	0.925483	0.0338212	1.85637	0.0900926	0.562245	-0.265775	0.307452	0.218986	-0.793029	-0.759065	-0.435649	0.3242	-0.570865	-0.347371	0.00530656	0.97184		2			1		179		26252098	BC040794	Klf7	Mus musculus Kruppel-like factor 7 (ubiquitous), mRNA (cDNA clone MGC:49584 IMAGE:3499191), complete cds.
-0.661096	-0.750119	-0.971084	1.63877	0.105435	0.0905662	0.0434509	-0.484593	0.985387	0.775072	1.72727	0.621511	-0.533124	-0.507685	-0.317038	-0.412537	0.394248	1.04596	-0.271561	0.167971	0.102016	0.13418	-0.111349	-0.564603		2			1		180		13097248	BC003383	TFB2M	Homo sapiens transcription factor B2, mitochondrial, mRNA (cDNA clone MGC:5368 IMAGE:3049009), complete cds.
-1.70093	1.12382	-0.69928	2.71803	-0.638094	-0.183608	0.0821194	1.45438	-0.0925109	-0.501716	0.218994	1.73391	-0.812896	-0.510197	0.0107082	0.553372	-0.5542	0.38602	-0.398245	0.581591	-0.370133	-0.301266	0.117557	0.67041		2			1		181		21707471	BC033802	KIF2B	Homo sapiens kinesin protein, mRNA (cDNA clone MGC:44865 IMAGE:5170969), complete cds.
-0.825996	-0.0869356	-1.14835	0.390553	-0.0836724	0.671853	0.0409457	0.119944	0.342026	1.20698	1.1591	1.4168	-0.589176	-0.090263	-0.482641	1.06054	0.591803	0.118259	-0.64327	0.489978	-0.0680296	0.0698527	-0.20137	0.544085		2			1		182		12654816	BC001251	BRE	Homo sapiens brain and reproductive organ-expressed (TNFRSF1A modulator), transcript variant 3, mRNA (cDNA clone MGC:4974 IMAGE:3456561), complete cds.
0.672118	0.144974	0.0437693	-0.618276	-0.167349	-0.389727	0.654238	-0.272816	-0.159857	-1.26814	-0.0462341	1.38131	-0.114229	1.06979	-0.176959	-0.00916564	-0.368353	-0.105571	0.0996655	-0.27936	-0.3019	-0.614279	0.87154	0.204817		2			1		183		16306758	BC001567	QARS	Homo sapiens glutaminyl-tRNA synthetase, mRNA (cDNA clone MGC:5483 IMAGE:3452261), complete cds.
-0.817671	-0.189437	0.208636	-1.03959	-0.1422	-0.341236	1.35629	-0.154744	0.361364	-0.546527	1.02065	1.22701	-0.69365	-0.317328	1.00874	-0.487761	-0.752759	-0.854968	0.240275	-0.93741	-0.378384	-0.366197	0.404173	-0.107584		2			1		184		21594085	BC031417	Fntb	Mus musculus farnesyltransferase, CAAX box, beta, mRNA (cDNA clone MGC:6966 IMAGE:3154478), complete cds.
-1.13143	1.11357	0.144483	1.04049	-0.57999	-0.3449	-0.0467504	1.23639	-0.0200179	-0.918035	0.423783	1.40096	-0.73638	-0.454607	0.338949	2.05979	-0.527145	-1.22097	-0.671185	0.212372	-0.755662	-0.509075	-0.773922	-0.306447		2			1		185		12805486	BC002219	Tuba2	Mus musculus tubulin, alpha 2, mRNA (cDNA clone MGC:7476 IMAGE:3490568), complete cds.
-1.35466	-0.181838	-0.865859	3.19241	-0.877777	0.138949	0.897633	0.227284	0.0867552	-0.231662	1.30299	1.38274	-0.943856	-0.259114	-0.569929	0.011628	-0.795586	-1.17037	-0.8131	-1.5104	-0.781669	-0.542876	-0.366052	-0.128184		2			1		186		13879227	BC006581	Tubg1	Mus musculus tubulin, gamma 1, mRNA (cDNA clone MGC:8041 IMAGE:3587066), complete cds.
-0.710783	-0.975361	-0.0597543	2.77003	-0.877933	-0.42289	-0.04536	0.461209	1.18516	0.674795	1.12504	1.6262	-0.185808	-0.0144697	0.305183	0.578417	-0.620775	-0.191981	-0.388541	0.596367	-0.350369	-0.138697	0.0792996	0.670786		2			1		187		31565789	BC053602	C15orf38	Homo sapiens hypothetical protein MGC61550, mRNA (cDNA clone MGC:61550 IMAGE:5770387), complete cds.
-1.0454	-1.72027	-1.20366	0.543419	-0.354765	-0.0897179	0.147985	1.45375	-0.544387	0.635521	-0.509091	0.655343	-0.426291	-0.418784	-0.125705	1.96472	-0.645704	-0.671301	-0.404254	0.715854	-0.62261	-0.690982	-0.0925571	0.557611		2			1		188		13905324	BC006959	Th1l	Mus musculus TH1-like homolog (Drosophila), mRNA (cDNA clone MGC:12058 IMAGE:3707929), complete cds.
-0.815203	0.273456	-1.00633	2.43188	-0.16947	0.00482136	0.0322123	1.21473	-0.853535	1.14664	1.17592	0.98589	-1.05396	-0.619417	-1.3183	-0.659445	-1.16791	-1.03808	-1.24638	-1.20685	-1.30547	-0.914683	-0.598225	-0.543496		2			1		189		34783477	BC035716	ISGF3G	Homo sapiens interferon-stimulated transcription factor 3, gamma 48kDa, mRNA (cDNA clone MGC:46151 IMAGE:5588434), complete cds.
-0.535925	-0.465152	0.601692	2.28491	-1.27197	-0.51183	-0.119768	1.23591	1.03594	-0.146225	0.461104	0.859985	-0.549585	-0.328064	-1.1666	0.342564	-0.624219	-0.618703	-1.32377	0.966268	-0.579767	-0.605055	-0.681793	0.13328		2			1		190		18044110	BC019980	Mrps23	Mus musculus mitochondrial ribosomal protein S23, mRNA (cDNA clone MGC:28717 IMAGE:4458402), complete cds.
-1.03954	-1.36177	-0.488578	1.16236	-1.11394	-1.1515	-0.479694	1.28309	-0.368796	0.485566	0.809893	0.391322	-0.966558	-1.89185	0.496273	1.27679	-0.69988	-1.19273	-0.587409	0.74525	-1.01873	-1.39424	-0.60636	-0.120416		2			1		191		18043998	BC019735	Usp20	Mus musculus ubiquitin specific protease 20, mRNA (cDNA clone IMAGE:3993004), complete cds.
2.12211	0.651123	-0.341664	-1.32764	0.428855	-0.536148	-0.658412	-0.909171	0.340181	0.201201	1.21162	1.22654	0.00543879	-0.499283	0.194377	-0.867831	0.188327	-0.601584	0.347965	-0.468173	-0.0880025	-0.714839	-0.327243	-0.882586		2			1		192		19353495	BC024421	Cops8	Mus musculus COP9 (constitutive photomorphogenic) homolog, subunit 8 (Arabidopsis thaliana), mRNA (cDNA clone MGC:36568 IMAGE:4987584), complete cds.
0.244338	-1.12943	-0.624887	1.85111	-0.148954	0.331181	-0.384684	0.243666	0.309013	0.0616221	1.20606	1.04087	0.116364	-0.104699	-0.250519	-0.428009	0.0926831	-0.0152707	-0.243686	0.771898	-0.263652	-0.177332	-0.812589	-0.409679		2			1		193		16307524	BC010308	C22orf28	Homo sapiens hypothetical protein HSPC117, mRNA (cDNA clone MGC:5037 IMAGE:3451576), complete cds.
0.110447	-0.723745	0.0592978	1.47858	-0.154658	0.0561999	-0.00369587	1.56958	-0.24025	0.615795	1.00174	1.40739	0.111873	-0.347657	0.496266	0.630617	-0.90095	-0.272799	-0.491543	0.279245	-0.965066	-0.454231	-0.0673204	0.0309017		2			1		194		22749637	BC032286	Pde8b	Mus musculus phosphodiesterase 8B, mRNA (cDNA clone MGC:40781 IMAGE:5367055), complete cds.
-0.423015	0.70299	1.7479	0.326976	-0.856336	0.102596	1.09051	1.3035	-0.748104	0.703482	1.36699	-0.288268	-0.186927	-0.693562	-0.863664	-1.40273	-0.969549	-0.969165	-0.847573	-0.341007	-1.06086	-0.513721	-0.67943	-0.204238		2			1		195		23273710	BC037964	DHX37	Homo sapiens DEAH (Asp-Glu-Ala-His) box polypeptide 37, mRNA (cDNA clone MGC:46245 IMAGE:5736582), complete cds.
1.4277	0.18161	0.903474	0.443953	-0.0568731	0.462404	-0.122265	0.657741	-1.08139	1.33825	1.29526	-0.920926	-0.476461	-0.416628	-0.686463	-0.0184805	-1.17072	-0.501358	-0.642264	0.167461	-0.783875	-0.0036937	-0.539716	0.252477		2			1		196		34193856	BC051764	DDB1	Homo sapiens damage-specific DNA binding protein 1, 127kDa, mRNA (cDNA clone MGC:54119 IMAGE:6063274), complete cds.
-1.14835	-1.15639	-0.185589	0.745262	-0.483596	-0.553683	-0.332721	0.143165	1.17733	1.35626	0.233268	0.287364	-1.09013	-0.917376	-0.59082	0.941223	-0.939261	-0.545986	-1.1745	0.300861	-0.636471	-0.566196	-0.261233	-0.189222		2			1		197		14714951	BC010634	SLU7	Homo sapiens step II splicing factor SLU7, mRNA (cDNA clone MGC:9280 IMAGE:3871882), complete cds.
0.532942	-0.770957	-0.448408	1.60593	-0.591423	-0.539307	-0.601951	1.30219	0.713177	1.71522	-0.333671	-0.802959	-0.277182	-1.15046	-0.456702	-0.346438	-0.916642	-0.306487	-0.850914	0.387449	-0.122714	-0.50309	-0.317575	-0.317811		2			1		198		14714782	BC010540	C11orf2	Homo sapiens chromosome 11 open reading frame2, mRNA (cDNA clone MGC:17523 IMAGE:3458443), complete cds.
0.0236187	-0.0638185	-0.898245	1.46733	-0.277999	-1.00009	-0.0155237	0.760493	1.61779	0.619019	-0.139443	0.319561	-0.350078	-0.794748	0.375323	0.297306	-0.748681	-0.750608	-0.944482	0.827638	-0.797945	-0.382371	-0.799866	-0.574502		2			1		199		20071905	BC027050	Pde6c	Mus musculus phosphodiesterase 6C, cGMP specific, cone, alpha prime, mRNA (cDNA clone MGC:38745 IMAGE:5358611), complete cds.
-0.154883	-1.54664	-0.491957	1.5986	-0.317244	-0.353472	-0.602492	0.807117	0.32031	0.483284	1.59438	1.19743	0.536739	-0.185979	-0.93258	-0.29395	-0.847421	-0.96976	-0.890054	-0.742944	-0.776493	-0.268069	-0.320508	0.233054		2			1		200		19263596	BC025138	Sdccag8	Mus musculus serologically defined colon cancer antigen 8, mRNA (cDNA clone MGC:36815 IMAGE:4483636), complete cds.
-0.89154	-0.203396	0.781809	1.67869	-0.955621	-0.484277	-0.384307	1.23984	-0.686157	0.897496	0.739271	-0.300543	0.27864	-0.880413	-0.204189	0.518395	-1.30721	-0.578931	-0.699794	0.0895524	-0.506688	-0.132879	-0.038147	0.862293		2			1		201		20073114	BC026779	Cul2	Mus musculus cullin 2, mRNA (cDNA clone MGC:25783 IMAGE:4018298), complete cds.
-1.11806	-0.664164	1.02272	1.71653	-0.0674134	0.572885	-0.141525	0.942657	-1.37309	0.288769	0.913244	-0.340791	-0.224994	0.131125	-0.532291	0.218825	0.449492	0.00892355	-0.0813108	0.671891	0.298389	0.514844	0.132001	0.935629		2			1		202		13435959	BC004816	IQCG	Homo sapiens hypothetical protein DKFZp434B227, mRNA (cDNA clone IMAGE:3448283), partial cds.
-0.580674	0.834363	0.496866	-1.0744	0.0884279	0.532257	0.491923	0.703145	0.489168	-0.250887	2.12843	0.99946	-0.0657877	-0.127248	0.251003	0.303424	-0.544656	-0.166434	0.0652552	1.11784	-0.546124	-0.347261	0.0223657	0.552672		2			0		203		28913687	BC048717	Acoxl	Mus musculus acyl-Coenzyme A oxidase-like, mRNA (cDNA clone MGC:59516 IMAGE:6334753), complete cds.
-1.18599	-0.497045	-0.524456	0.860387	0.161465	0.0155618	0.345295	1.44473	0.0112373	0.0609383	2.18351	1.01639	0.265372	0.244357	0.215443	0.123209	-0.986351	-1.16371	-1.00341	-0.319152	-0.489046	-0.41212	-0.220951	-0.0937459		2			0		204		15029835	BC011141	Gadd45a	Mus musculus growth arrest and DNA-damage-inducible 45 alpha, mRNA (cDNA clone MGC:18457 IMAGE:4035898), complete cds.
-0.420878	-2.40061	-2.33623	-1.10877	-0.594494	-0.137483	-0.399472	-0.202657	0.636608	0.13724	1.6752	1.93407	-0.406127	-0.76461	-0.747811	-0.0493763	-1.13291	-0.957049	-0.584207	-0.200277	-0.485067	-0.542772	-0.22252	0.467316		2			0		205		34785037	BC012462	CENPI	Homo sapiens FSH primary response (LRPR1 homolog, rat) 1, mRNA (cDNA clone MGC:21750 IMAGE:4537558), complete cds.
-1.7132	-0.336236	-0.564105	0.576305	-0.81548	-0.509363	0.154992	-0.0371453	-0.05255	0.23482	1.6248	1.77122	-0.822679	-0.538564	-1.1224	0.108308	-0.818629	-0.992756	-0.750672	-0.496643	-0.269904	-0.245792	-0.0964927	0.191782		2			0		206		21594208	BC032009	GDPD2	Homo sapiens glycerophosphodiester phosphodiesterase domain containing 2, mRNA (cDNA clone MGC:21156 IMAGE:4747934), complete cds.
-1.0069	-0.67465	-0.62616	-0.354144	-0.882102	-0.0426797	-0.433802	0.303243	0.39516	0.781918	2.0264	1.36472	0.358463	-0.184419	-0.41723	0.122583	-0.364323	-0.0928447	-0.270025	0.138605	-0.149153	0.171438	-0.171839	-0.11829		2			0		207		27502654	BC042528	Scfd2	Mus musculus sec1 family domain containing 2, mRNA (cDNA clone MGC:7149 IMAGE:3256631), complete cds.
-0.0814069	-0.468201	0.0243963	-1.49195	-0.217174	-0.764886	-0.109461	0.203608	1.44064	1.03866	0.442895	2.39204	-0.785705	-0.24768	0.112938	-0.276161	-0.595011	-0.476001	-0.623121	-0.322429	-0.81056	-0.787533	-0.428158	0.0705027		2			0		208		20071664	BC027421	3830406C13Rik	Mus musculus RIKEN cDNA 3830406C13 gene, mRNA (cDNA clone MGC:36213 IMAGE:4194414), complete cds.
-0.462014	-0.931725	-0.145727	0.61062	-0.0184608	0.325897	0.0614057	1.48105	-0.46893	-0.244049	0.96997	0.491055	-0.325683	-0.44429	-0.894398	-0.0446537	0.57106	0.563192	-0.196014	1.2693	0.180154	0.527241	-0.145922	0.376574		2			0		209		12654262	BC000952	FLJ20628	Homo sapiens hypothetical protein FLJ20628, mRNA (cDNA clone MGC:4955 IMAGE:3450078), complete cds.
-0.615332	-1.9949	0.645337	-1.45335	-0.335882	-1.07281	1.26803	0.102807	0.952196	-1.06085	1.75766	0.990821	-1.18789	0.128236	0.141703	-0.677614	-0.946391	0.25293	-0.86718	-1.37639	-0.818891	-0.489844	-0.168629	-0.512531		2			0		210		13278354	BC003996	Mcfd2	Mus musculus multiple coagulation factor deficiency 2, mRNA (cDNA clone MGC:7535 IMAGE:3492270), complete cds.
-1.88383	0.490568	0.611484	0.985579	-0.91553	-0.593437	0.152002	0.662206	-0.144149	0.368428	1.13374	1.89225	0.0545818	-0.693427	-1.00856	-0.00564475	-0.537549	-0.426741	-0.472499	0.0860765	-0.436221	-0.568875	-0.0291743	0.677874		2			0		211		18044492	BC019485	F11	Mus musculus coagulation factor XI, mRNA (cDNA clone MGC:28539 IMAGE:4194672), complete cds.
-0.0622436	-0.993782	0.19568	0.292308	-0.594264	0.0998971	0.295485	1.66678	-0.735544	0.250002	0.115948	0.716293	-0.26891	-0.29808	-0.52448	0.580972	-0.774741	-0.795273	-1.00638	-0.422199	-0.55894	-0.00374649	-0.189688	1.0909		2			0		212		23271712	BC023691	Prpf6	Mus musculus RIKEN cDNA 2610031L17 gene, mRNA (cDNA clone MGC:38351 IMAGE:5344332), complete cds.
-0.120124	-0.734085	1.11045	-0.554917	-0.478561	-0.100136	0.479285	0.956927	-0.116496	2.12767	-1.28881	1.23902	-0.620804	-0.416658	-0.739004	0.188888	-0.740836	-1.01695	-0.978863	-0.72706	-0.59823	-0.566174	-0.766528	-0.341964		2			0		213		20073259	BC027011	Abhd6	Mus musculus abhydrolase domain containing 6, mRNA (cDNA clone MGC:35771 IMAGE:5369937), complete cds.
-0.443029	0.851471	0.370828	0.932726	0.501149	-0.914934	0.573525	0.407531	-2.18652	-0.46695	-1.10629	-1.22499	-0.00785953	-0.807599	0.115414	0.332232	0.140143	0.403825	0.767592	1.0687	-0.112046	0.00525553	-0.0221545	0.120511		2			0		214		15277890	BC012938	TBL2	Homo sapiens transducin (beta)-like 2, mRNA (cDNA clone MGC:21191 IMAGE:4453977), complete cds.
-0.209847	-0.0163639	-0.147286	-1.66021	-0.697261	-0.352419	0.00326401	-0.208763	0.272094	1.15067	1.60367	1.74327	-0.429732	-0.855044	-0.779046	-0.815478	-0.796395	-0.550033	-0.539528	-0.582829	-0.772507	-0.424222	0.261394	0.0605828		2			0		215		14198165	BC008140	Tekt2	Mus musculus tektin 2, mRNA (cDNA clone MGC:5692 IMAGE:3582971), complete cds.
-0.906994	-0.71102	0.594337	-0.0489188	-0.664803	-0.58999	0.196368	1.31927	0.923639	0.970887	1.37549	1.14575	0.159468	-0.309374	-0.545769	-0.103932	-1.16003	-0.913597	-0.824215	0.350497	-0.6873	-0.977413	-0.466047	-0.039842		2			0		216		20810307	BC029548	Obfc1	Mus musculus oligonucleotide/oligosaccharide-binding fold containing 1, mRNA (cDNA clone MGC:36235 IMAGE:5012064), complete cds.
-1.16664	-0.14268	0.0442066	-0.00139287	-0.750003	-0.5563	-0.686868	0.340021	-0.0546537	1.71345	1.31736	0.65887	-0.310697	-0.559806	-0.797007	0.474933	-1.08366	-1.36681	-1.5043	-0.984768	-0.506725	-0.857478	-0.553172	-0.162924		2			0		217		31566388	BC053682	COTL1	Homo sapiens coactosin-like 1 (Dictyostelium), mRNA (cDNA clone MGC:61559 IMAGE:5113263), complete cds.
-1.15762	0.890221	-0.29106	-0.328269	-0.532687	-0.0497966	-0.0431642	0.612042	-0.942652	1.33935	0.770681	1.54001	-0.0649982	-0.722957	-0.728583	-1.15718	-1.16502	-1.49713	-1.24033	-0.608116	-1.16512	-0.892994	-0.768284	-0.195439		2			0		218		13905304	BC006950	Ier3	Mus musculus immediate early response 3, mRNA (cDNA clone MGC:6933 IMAGE:2811734), complete cds.
0.833364	-1.70848	-0.220625	-0.554437	-0.213124	-0.202985	-0.243466	1.66191	0.160533	1.56382	1.09863	0.163647	-0.145086	-0.557073	0.255396	0.600393	-1.3984	-0.942303	-0.655094	-0.346055	-0.4254	-0.413371	-0.152379	0.209309		2			0		219		13542700	BC005557	Actr3	Mus musculus ARP3 actin-related protein 3 homolog (yeast), mRNA (cDNA clone MGC:7062 IMAGE:3156748), complete cds.
-1.07122	0.890197	0.830774	-0.226173	-0.829404	-0.138647	-0.17311	0.340175	0.560546	0.974507	1.53162	1.53726	-0.316159	-0.652549	-0.511309	-1.20539	-0.904624	-1.09624	-1.43396	-1.32959	-0.537466	-0.701468	-0.646978	0.0596619		2			0		220		13096986	BC003287	Mod1	Mus musculus malic enzyme, supernatant, mRNA (cDNA clone MGC:6178 IMAGE:3582779), complete cds.
-0.290667	-0.246301	0.991695	-1.43935	-0.488892	-1.56104	0.18004	-0.775648	1.45515	-0.358369	1.33398	-0.216854	-0.580025	-0.786457	0.321802	-0.817957	-0.62982	-0.396455	0.277622	-0.846489	-0.645635	-0.79151	0.487127	-0.379193		2			0		221		20073180	BC027191	Oxa1l	Mus musculus oxidase assembly 1-like, mRNA (cDNA clone MGC:28641 IMAGE:4223847), complete cds.
-0.232227	-0.514532	-0.364182	0.740081	-1.2014	-0.656871	-0.318347	0.0565974	-0.0454031	1.48114	1.56262	0.859985	-0.333503	-0.655003	-0.0404487	0.164264	-0.309184	-0.685989	-0.262254	0.377748	-0.871353	-0.569357	-0.425239	-0.019593		2			0		222		18043817	BC019400	Sdcbp	Mus musculus syndecan binding protein, mRNA (cDNA clone MGC:30224 IMAGE:4017442), complete cds.
-0.392593	0.305943	-1.97914	0.381422	-0.278508	-0.747403	-0.258472	0.16714	-0.395824	1.45505	0.279245	1.64725	-0.505164	-1.16	-0.528414	-0.553495	-0.819875	-0.901513	-0.890023	0.0896026	-0.661014	-0.715081	-0.514328	-0.601948		2			0		223		16877287	BC016901	HPS3	Homo sapiens Hermansky-Pudlak syndrome 3, mRNA (cDNA clone IMAGE:4415076), complete cds.
-1.33727	-3.5641	0.551741	-0.182531	-0.825986	-0.928145	0.215305	-0.199715	0.878325	-1.09218	1.47973	1.72238	-0.219827	-0.241634	0.148905	-0.0833812	-0.768877	-0.39543	-0.131791	-0.661431	-0.197014	-0.662429	0.197533	-0.0668753		2			0		224		13096999	BC003291	6330407G11Rik	Mus musculus RIKEN cDNA 6330407G11 gene, mRNA (cDNA clone MGC:7743 IMAGE:3498569), complete cds.
-0.700112	-0.00139287	1.05726	1.128	-0.747406	-0.159177	0.238454	1.59022	0.067521	0.334798	0.215605	1.18757	-0.667268	-0.292114	0.162173	0.376968	-1.14915	-1.31544	-0.703789	-0.119226	-1.22457	-1.07505	-0.653837	-0.0737341		2			0		225		29791685	BC050532	GABBR1	Homo sapiens gamma-aminobutyric acid (GABA) B receptor, 1, transcript variant 2, mRNA (cDNA clone MGC:57575 IMAGE:5732186), complete cds.
-2.01472	-0.353184	-0.0982244	-0.488624	-0.455017	-0.518018	-0.348286	1.47709	-0.241001	-0.149247	1.04259	0.906563	-0.171918	0.427948	-0.531287	0.659632	-0.912103	-0.926882	-0.998866	0.747349	-0.773207	-0.00256884	-0.0813306	-0.289683		2			0		226		13435521	BC004637	C1r	Mus musculus complement component 1, r subcomponent, mRNA (cDNA clone MGC:6404 IMAGE:3586055), complete cds.
0.681345	0.715706	0.258278	0.745517	-0.936465	0.175152	-0.668328	-0.771227	1.2638	1.52376	0.771114	1.12331	-0.134579	-0.882538	0.476714	0.0425967	0.290115	0.433307	-0.741742	-0.428894	-0.233281	-0.136588	-0.398219	-0.140102		2			0		227		16741553	BC016585	Galnt10	Mus musculus UDP-N-acetyl-alpha-D-galactosamine:polypeptide N-acetylgalactosaminyltransferase 10, mRNA (cDNA clone MGC:27969 IMAGE:3595220), complete cds.
0.257419	-0.00733379	0.276149	0.545963	-0.813302	0.331064	-0.517988	1.02496	-0.335538	0.410693	0.562168	1.26938	-0.96371	-0.67413	-0.349916	-0.154634	-1.01831	-0.628003	-0.732596	-0.225159	-0.961121	-0.532531	0.479329	0.978408		2			0		228		13435803	BC004756	Nrbp	Mus musculus nuclear receptor binding protein, mRNA (cDNA clone MGC:6961 IMAGE:3154089), complete cds.
-0.716446	0.974682	-0.825669	1.07364	-0.688515	0.00378067	-0.293115	0.894309	-0.549715	0.517066	0.46208	1.27991	-0.941697	-0.811364	-0.407833	-0.0416577	-0.943243	-1.0658	-0.787431	0.228529	-0.782919	-0.298172	-0.336419	0.854163		2			0		229		15488838	BC013550	Taf5l	Mus musculus TAF5-like RNA polymerase II, p300/CBP-associated factor (PCAF)-associated factor, mRNA (cDNA clone MGC:19341 IMAGE:4222283), complete cds.
-1.4984	0.978529	0.160872	1.0567	-0.150123	-0.78084	-0.146974	0.632636	-0.0281692	1.22036	-0.645663	0.734942	-1.04381	-0.672449	-0.846004	0.611083	-0.703247	-1.04622	-0.800183	0.878172	-0.433227	-0.53553	-0.781458	-0.302984		2			0		230		16359228	BC016080	Rpn1	Mus musculus ribophorin I, mRNA (cDNA clone MGC:27584 IMAGE:4489287), complete cds.
0.433777	0.944221	-0.0990324	0.218581	0.310264	0.105696	-0.621921	0.826347	-0.706201	1.06549	0.0245211	0.388483	-0.161703	0.634412	0.338093	-0.412705	0.570218	0.183585	-0.382331	0.728777	-0.0336478	0.0530342	-0.341055	0.987827		2			0		231		15489310	BC013755	KIAA0406	Homo sapiens KIAA0406 gene product, mRNA (cDNA clone MGC:21430 IMAGE:4510329), complete cds.
-0.727985	-0.923709	2.42402	-0.720159	-0.314993	0.0978771	-0.476002	0.986168	-0.404145	-0.354749	-0.381693	0.227177	-0.690663	0.772951	2.20363	0.773549	0.493257	0.244014	1.00906	-0.0240735	0.0666493	-0.00194751	-0.238328	-0.416945		1			4		232		17391130	BC018480	Guca1b	Mus musculus guanylate cyclase activator 1B, mRNA (cDNA clone MGC:21424 IMAGE:4500919), complete cds.
-0.0192954	-0.493095	1.17031	1.90833	-0.495502	-0.308829	0.0481804	1.37127	0.283866	0.877057	0.421969	0.0684115	1.71056	0.271947	0.505416	1.76875	-0.849404	-0.546324	0.232888	0.586789	-0.991741	-0.246214	-0.171859	0.0842541		1			4		233		27924088	BC044841	Ccnd1	Mus musculus cyclin D1, mRNA (cDNA clone MGC:7003 IMAGE:3155470), complete cds.
0.442764	0.256163	1.74299	2.13599	-0.705347	0.495603	1.02152	1.39474	-1.78433	0.209918	0.455386	-0.3805	-0.107134	0.583629	1.32892	2.12636	-0.495677	-0.714384	-0.725443	0.286732	-0.556342	-0.275388	-0.477376	-0.0304851		1			4		234		15215224	BC012708	Psmc4	Mus musculus proteasome (prosome, macropain) 26S subunit, ATPase, 4, mRNA (cDNA clone MGC:13997 IMAGE:4211677), complete cds.
-0.194932	1.45073	-0.943189	1.96838	-0.220017	0.203288	0.371715	0.392532	-1.08973	0.312907	0.484272	1.26977	0.0488165	0.639366	1.03979	1.47012	-0.556254	-0.147677	0.141364	0.360724	-0.151548	-0.275212	0.0479634	-0.279563		1			4		235		20987548	BC029859	Zfp467	Mus musculus zinc finger protein 467, mRNA (cDNA clone MGC:35888 IMAGE:4457967), complete cds.
1.47991	1.64971	-0.809572	2.38278	-1.23303	-0.0980762	0.819149	1.08441	-0.635707	-0.377418	0.609064	-0.97441	0.147554	0.0465958	-0.325588	2.4688	-1.10444	-0.262816	-0.562038	0.471433	-0.692496	0.399204	0.0465253	0.735999		1			4		236		15929711	BC015279	Gbl	Mus musculus G protein beta subunit-like, mRNA (cDNA clone MGC:18862 IMAGE:4222934), complete cds.
0.189887	0.591882	1.77338	3.05338	0.577223	0.959489	1.00309	2.5278	-2.85821	0.746278	0.371618	-0.0850467	-0.314421	-0.399467	-0.478432	0.87053	-0.618218	-1.02526	-0.398769	-0.198832	0.0322582	-0.60295	-0.204301	0.000497644		1			3		237		29791448	BC050359	ATP1A1	Homo sapiens ATPase, Na+/K+ transporting, alpha 1 polypeptide, transcript variant 1, mRNA (cDNA clone MGC:51750 IMAGE:6065209), complete cds.
-0.383671	-0.27983	0.101625	2.64781	0.0370842	0.489625	0.601164	1.08535	-0.103593	0.0549033	0.71374	2.88527	1.42316	0.0528262	-0.110769	0.936956	-0.871849	-0.375193	-0.342119	0.233976	-0.750987	0.0944185	-0.516617	0.367114		1			3		238		29612674	BC049965	Ogfr	Mus musculus opioid growth factor receptor, mRNA (cDNA clone MGC:58871 IMAGE:3155091), complete cds.
-1.3776	-0.514734	1.80563	1.50869	-0.825045	-0.724297	-0.496929	0.509954	0.994572	0.331679	-0.386976	-1.01331	-0.15019	-0.566859	0.47191	2.92715	-0.7049	-0.823307	-0.429006	1.0107	-0.574732	-0.380604	-0.475917	0.292501		1			3		239		15489149	BC013683	TUBB4	Homo sapiens tubulin, beta 4, mRNA (cDNA clone MGC:18193 IMAGE:4155617), complete cds.
-0.654828	-1.143	-0.468746	1.53887	-0.490038	-0.187142	-0.67578	0.308413	0.0619075	-0.107544	-0.530105	3.08486	0.67763	-0.462251	0.415196	1.55794	-0.572487	-1.03614	-1.068	-0.298295	-0.551558	-0.562265	-0.681654	0.140229		1			3		240		20073255	BC027025	Blzf1	Mus musculus basic leucine zipper nuclear factor 1, mRNA (cDNA clone MGC:35749 IMAGE:5374749), complete cds.
0.142171	-0.80679	1.38305	2.17558	-1.44826	0.041067	-0.339294	0.477605	0.045106	0.0459734	0.633371	-0.278815	0.360651	0.629259	0.388156	1.99222	-0.470525	-0.545582	0.310556	0.978459	-0.613987	-0.0562084	0.179812	0.61223		1			3		241		19354314	BC024896	Copg	Mus musculus coatomer protein complex, subunit gamma, mRNA (cDNA clone MGC:28506 IMAGE:4189311), complete cds.
0.141843	1.1105	1.45716	1.84746	-2.43692	-0.751338	-0.474792	0.559066	-0.625178	0.0891998	0.539526	0.666329	-0.641694	-0.18915	-0.0417238	1.09219	-0.492227	-0.602994	-0.377735	0.887077	-0.570173	-0.53777	-0.22719	0.156637		1			3		242		21707640	BC034126	Pkn3	Mus musculus protein kinase N3, mRNA (cDNA clone MGC:31699 IMAGE:4912536), complete cds.
0.289646	0.528697	1.42269	2.67585	-0.858515	-0.169886	-0.743071	0.156435	0.129188	0.250373	0.248791	-0.57432	0.0164279	0.474182	0.547326	1.87392	-0.321651	-0.534898	0.528601	0.770605	-0.983	-0.831981	-0.541444	-0.369825		1			3		243		21595025	BC031357	Tubb3	Mus musculus tubulin, beta 3, mRNA (cDNA clone MGC:35812 IMAGE:5363050), complete cds.
-0.903615	0.703871	1.20477	3.48913	-0.253758	-0.709911	-0.524268	1.14827	-0.867653	1.62803	0.0382493	0.767045	-0.557219	-0.0572723	0.0536139	0.796764	-0.661554	-0.834331	-0.358419	0.263864	-1.00437	-0.832783	-0.670932	0.231101		1			3		244		17028409	BC017521	Nr2e3	Mus musculus nuclear receptor subfamily 2, group E, member 3, mRNA (cDNA clone MGC:27652 IMAGE:4512088), complete cds.
-0.529331	0.103107	3.16177	1.1762	-1.81039	-0.0190242	-0.160324	1.43807	0.200465	-0.223977	-0.431138	0.0345299	-0.299305	-0.49403	-0.0650261	0.898901	-0.574349	-0.652223	-0.914928	-0.351705	-0.188028	-0.0481042	0.10716	0.0594626		1			3		245		22450805	BC018135	FLJ12529	Homo sapiens pre-mRNA cleavage factor I, 59 kDa subunit, mRNA (cDNA clone MGC:9315 IMAGE:3913173), complete cds.
1.28105	-1.23535	-0.588373	1.3932	-1.1313	-0.851902	-0.402771	0.943287	-0.981605	0.53902	1.54336	0.713137	-0.964328	-0.691468	-0.165696	1.57631	-1.14647	-0.839023	-0.903808	-0.133518	-0.41399	-0.330304	-0.0117611	-0.134202		1			3		246		17390389	BC018179	Usp1	Mus musculus ubiquitin specific protease 1, mRNA (cDNA clone MGC:25528 IMAGE:3585191), complete cds.
-0.554324	0.121107	1.55625	1.55341	-0.953582	-0.71037	-0.227586	0.617755	-0.225844	0.110765	1.38452	0.904167	0.00189734	-0.674886	-0.214744	1.0423	-1.29893	-1.13697	-0.975185	0.435149	-0.799946	-0.370103	-0.203796	-0.134953		1			3		247		19343696	BC025484	Klhl26	Mus musculus RIKEN cDNA C630013N10 gene, mRNA (cDNA clone MGC:38024 IMAGE:5151231), complete cds.
0.864331	-0.418282	-0.428445	2.20214	-0.547351	0.0615771	-0.217852	0.100168	-0.813072	-0.283603	0.719884	0.0204866	-0.170581	0.828083	0.579055	0.898762	-0.231114	-0.407922	-0.679329	0.769755	-0.436603	-0.07672	-0.245679	0.279037		1			3		248		12654782	BC001234	LOH11CR2A	Homo sapiens loss of heterozygosity, 11, chromosomal region 2, gene A, transcript variant 2, mRNA (cDNA clone MGC:4904 IMAGE:3461486), complete cds.
0.912255	-0.448514	0.291014	1.74567	-0.486364	-0.179263	0.0358955	0.701349	-0.345719	0.832246	0.654326	0.253983	0.464569	-0.608578	0.747735	1.2087	-0.824389	-0.389716	-0.974917	0.15415	-0.336861	0.0382184	-0.171818	0.817415		1			3		249		15277468	BC011408	hCAP-D3	Homo sapiens KIAA0056 protein, mRNA (cDNA clone IMAGE:3870709), complete cds.
0.0474756	-0.682947	0.0804871	1.52486	-0.321511	-0.316438	0.771628	0.719179	0.667011	0.0656323	-0.176539	1.03029	0.762064	0.237417	0.612447	1.19584	0.3296	-0.0137318	0.194783	0.939189	0.0435811	0.0165241	0.155076	0.475484		1			3		250		20988878	BC030547	DKFZp434K1815	Homo sapiens hypothetical protein DKFZp434K1815, mRNA (cDNA clone MGC:40401 IMAGE:5170588), complete cds.
-0.00740702	-0.730243	-0.36476	1.31833	-0.493328	0.670541	-0.125011	0.00785999	0.180714	0.83323	0.479075	0.374544	0.42599	-0.188075	0.701509	1.55963	-0.135161	-0.596201	-0.973095	0.923366	-0.342818	-0.117478	-0.777974	-0.816549		1			3		251		22137492	BC028991	D8Ertd457e	Mus musculus DNA segment, Chr 8, ERATO Doi 457, expressed, mRNA (cDNA clone MGC:38639 IMAGE:5355869), complete cds.
-1.02842	-0.557414	0.290375	1.42537	-0.474075	-0.632147	-0.338207	-1.12292	-1.04238	1.08351	0.825346	0.261188	-0.446435	0.992337	0.14935	0.709926	-0.690958	-0.613448	0.153857	0.869804	-0.305856	-0.299069	0.131552	0.451979		1			3		252		15928502	BC014729	8430410K20Rik	Mus musculus RIKEN cDNA 8430410K20 gene, mRNA (cDNA clone MGC:25466 IMAGE:4461077), complete cds.
1.62594	0.644079	-1.21388	1.24811	-1.02173	0.265005	-0.844077	0.167214	-0.335554	0.568645	0.373659	-0.325943	-0.873143	-0.559012	0.0669764	0.891929	-0.364846	-0.0877794	-0.647075	0.785228	-0.889096	-0.777871	-0.47536	0.293724		1			3		253		23273853	BC035298	Rps6ka5	Mus musculus ribosomal protein S6 kinase, polypeptide 5, mRNA (cDNA clone MGC:28385 IMAGE:4021865), complete cds.
-1.10505	-0.821612	-0.139519	3.21955	-0.708053	-0.0650805	0.147539	1.85658	-0.793828	0.459175	-0.226046	1.16178	-0.483679	-0.192601	0.364612	2.06852	-0.807475	-1.19377	-1.06297	0.545272	-0.887006	-0.372758	-0.162915	-0.0162173		1			2		254		23273631	BC036287	Men1	Mus musculus multiple endocrine neoplasia 1, mRNA (cDNA clone MGC:25230 IMAGE:4189611), complete cds.
-0.289855	0.959667	0.815506	3.0058	-0.724535	-0.284552	-0.739225	0.429112	0.435226	2.25704	0.12007	-0.303183	-0.758711	0.0908297	0.262289	1.25114	-0.78707	-0.219608	-0.450442	0.540926	-0.520639	-0.45794	-0.494337	-0.229851		1			2		255		16877535	BC017022		Homo sapiens cDNA clone MGC:8979 IMAGE:3915193, complete cds.
-0.99482	0.758376	-0.890181	2.49693	-0.688502	-0.0131966	0.395737	0.873947	-0.433381	0.0655957	0.236603	0.280481	0.236476	0.0814644	-0.0386745	2.10114	0.015362	-0.456958	-0.213226	1.28986	0.0688943	0.135926	0.232949	0.599432		1			2		256		34782974	BC015309	LEPRE1	Homo sapiens leucine proline-enriched proteoglycan (leprecan) 1, mRNA (cDNA clone IMAGE:4395073), partial cds.
-0.570486	-3.09109	0.551835	3.71958	-0.426641	0.493642	0.301286	0.944254	0.684765	-0.635774	0.100266	-0.00596994	-0.638229	0.218806	-0.17746	2.56627	-1.14328	-0.288346	-0.882482	1.19382	-0.400565	0.0394529	-0.768982	0.484112		1			2		257		13435776	BC004745	Tuba6	Mus musculus tubulin, alpha 6, mRNA (cDNA clone MGC:6150 IMAGE:3583832), complete cds.
0.860255	0.0383919	0.0421883	1.38964	0.330886	0.462712	1.02806	1.88032	0.682209	-0.92934	0.985694	0.944491	0.14289	1.46775	0.21715	0.16705	-0.665912	-0.635122	-0.604137	-0.671899	-0.280445	-0.207419	-0.110815	0.336398		1			2		258		13435806	BC004757	Araf	Mus musculus v-raf murine sarcoma 3611 viral oncogene homolog 1, mRNA (cDNA clone MGC:6964 IMAGE:3154293), complete cds.
0.369693	-0.109342	-0.680542	1.27807	0.144874	-0.227705	-0.247382	2.10428	-1.7997	0.193008	0.401774	1.04519	0.486642	0.0134301	-0.0393052	0.771822	-0.601808	-0.0330823	-0.544162	0.472789	-0.520685	0.00663698	0.36511	0.283845		1			2		259		34189656	BC011404	ZNF31	Homo sapiens zinc finger protein 31 (KOX 29), mRNA (cDNA clone IMAGE:3872276), complete cds.
-1.5641	1.41378	1.02181	1.66954	-0.965421	-0.880961	-0.718137	0.678103	0.445194	0.456969	0.923282	2.25139	-0.260246	-0.818741	-1.10998	-0.637541	-0.782218	-0.808717	-0.885524	-0.0283038	-0.695443	-0.684363	-0.694122	-0.2831		1			2		260		13097047	BC003309	Tmem79	Mus musculus RIKEN cDNA 2310042N02 gene, mRNA (cDNA clone MGC:6976 IMAGE:3154669), complete cds.
-0.915683	-0.662589	-0.505009	1.22459	-1.0979	-0.251997	-0.118511	0.0907505	0.975062	-0.269544	-0.581133	1.82161	-0.948409	-0.556432	0.176278	0.944499	-0.962413	-0.889407	-0.677128	-0.611278	-0.943362	-0.791972	-0.511669	-0.22987		1			2		261		28386087	BC046427	2410024A21Rik	Mus musculus RIKEN cDNA 2410024A21 gene, mRNA (cDNA clone MGC:51502 IMAGE:4162860), complete cds.
0.273826	0.466815	0.368305	2.40925	-0.272558	0.656052	1.16693	1.53221	-0.441735	1.01424	0.104484	0.994855	-0.874366	-0.195022	0.586073	1.57292	-0.632296	-0.96152	-0.377124	-0.0147043	-0.863578	-0.532866	-0.251002	0.528816		1			2		262		34194609	BC051866	RING1	Homo sapiens ring finger protein 1, mRNA (cDNA clone MGC:60237 IMAGE:6142438), complete cds.
1.84643	-0.012749	-0.0132076	1.92166	-0.454027	-0.611596	-0.0642235	-0.00642925	1.74845	0.864567	0.318638	1.14118	-0.378192	-0.326134	-0.387542	0.444524	-0.575418	-0.555849	-0.346437	0.40215	-0.534897	-0.253667	-0.450812	0.098028		1			2		263		19263540	BC025080	Aatf	Mus musculus apoptosis antagonizing transcription factor, mRNA (cDNA clone MGC:35916 IMAGE:2648117), complete cds.
1.1444	-1.25695	0.39346	2.13217	-0.187695	0.300424	0.535043	1.61211	-1.43896	0.111383	0.527236	0.701252	-0.24037	-0.588584	0.0625811	1.13684	-0.732257	-0.966995	-1.23729	0.0598529	-0.822133	-0.45564	-0.524423	-0.107918		1			2		264		25123286	BC039820	L3MBTL	Homo sapiens l(3)mbt-like (Drosophila), transcript variant I, mRNA (cDNA clone MGC:48705 IMAGE:5199689), complete cds.
-1.03155	2.0385	-0.799083	0.153851	-0.663786	0.311633	-0.232966	0.398512	0.381493	-0.184816	0.514809	1.44996	-0.0182409	-0.191625	-0.329043	1.33617	-0.864046	-1.08413	-0.675528	-0.384034	-0.520187	-0.439736	-0.322682	0.411873		1			2		265		13543157	BC005750	Csnk1g2	Mus musculus casein kinase 1, gamma 2, mRNA (cDNA clone MGC:11954 IMAGE:3600496), complete cds.
-0.619594	-0.754541	0.831321	1.90282	0.0682746	-0.330656	-0.454787	-0.545266	0.575378	0.441993	0.52653	1.49051	-0.996595	-0.668737	-0.283264	1.26341	-0.823558	-0.352662	-0.799307	-0.17612	-0.439109	0.288347	0.049805	-0.13837		1			2		266		15215026	BC012638	Gtf2h4	Mus musculus general transcription factor II H, polypeptide 4, mRNA (cDNA clone MGC:13724 IMAGE:4191809), complete cds.
-0.619594	0.314938	-1.23678	2.36152	-0.590973	-0.477801	0.895775	1.40055	-0.84812	0.372557	1.05604	-0.623903	-1.0075	-0.768066	0.292193	2.60586	-0.484429	-1.16996	-0.745875	0.177899	-0.609462	-0.46892	0.144275	0.149016		1			2		267		15929721	BC015284	Statip1	Mus musculus signal transducer and activator of transcription interacting protein 1, mRNA (cDNA clone MGC:18889 IMAGE:4239056), complete cds.
-1.08345	1.1166	0.0350474	3.12729	-0.645793	-0.0854653	-0.864414	1.53107	-0.360435	-0.415982	-0.0378878	0.737224	0.126763	-0.978137	-0.289089	1.9188	-0.510764	-0.446861	-0.0118374	0.593817	-0.766858	-0.447763	0.0696362	0.403966		1			2		268		19483840	BC020318	Tmem39a	Mus musculus RIKEN cDNA 2610033C09 gene, mRNA (cDNA clone MGC:30980 IMAGE:5250532), complete cds.
-0.799665	1.11164	-0.058506	2.48737	0.872313	0.0118691	1.16304	0.920453	-1.04245	-0.0310621	1.19118	0.252391	-0.175878	-0.755718	-0.226084	1.48855	-0.525222	-0.761977	-0.790271	0.323289	-0.277626	-0.513104	-0.0333281	0.0740553		1			2		269		13543265	BC005800	Klhl22	Mus musculus kelch-like (D. melanogaster), mRNA (cDNA clone MGC:6948 IMAGE:2812589), complete cds.
0.207156	0.370828	2.88113	0.860625	-1.52402	-0.530677	0.488037	-0.0879626	-0.292251	-1.28763	-0.648943	-0.614674	-1.11468	-0.513378	1.79037	0.0430155	-0.424909	-0.590017	0.854364	-0.127297	-0.5995	-0.69469	0.0602785	-0.260319		1			2		270		20380209	BC028203	MIER2	Homo sapiens KIAA1193, mRNA (cDNA clone MGC:40194 IMAGE:5201526), complete cds.
0.573248	0.167082	2.35023	0.975223	-0.730842	0.415618	0.205416	0.597846	-1.23925	0.143052	0.396884	0.0639605	0.387886	0.0936751	-0.800356	1.11974	-0.517363	0.377934	-0.412532	0.605608	-0.714144	0.202944	-0.119068	0.834545		1			2		271		21595373	BC032376	PHF17	Homo sapiens PHD finger protein 17, mRNA (cDNA clone MGC:40386 IMAGE:5111727), complete cds.
-0.354661	-0.660251	0.704261	2.58522	-0.96221	-0.436804	0.256677	0.890812	-0.326577	0.37274	0.951756	0.876986	-0.461844	-0.283996	0.303687	1.77713	-1.42304	-1.17995	-1.02289	0.762778	-0.72562	-0.895836	-0.260605	0.26862		1			2		272		15341836	BC013094	Mcm4	Mus musculus minichromosome maintenance deficient 4 homolog (S. cerevisiae), mRNA (cDNA clone MGC:6023 IMAGE:3584640), complete cds.
2.39054	1.80657	0.163439	0.517694	0.0607295	0.0888119	-0.330187	1.30756	-1.68577	0.605492	0.768582	0.583981	-0.883181	-0.398765	-0.822258	-0.157963	-0.214755	-0.383124	-0.918684	-1.10593	-0.372747	0.0816375	-0.254671	0.283847		1			2		273		15215110	BC012668	Vamp8	Mus musculus vesicle-associated membrane protein 8, mRNA (cDNA clone MGC:13842 IMAGE:4205509), complete cds.
-0.398128	-0.242671	0.96363	2.1904	-0.676274	-0.47159	-0.84405	0.673267	0.0190329	0.209067	0.167127	0.722477	-0.464683	-0.0171112	0.525242	2.64324	-1.06354	-0.585173	-0.697792	0.815354	-0.344524	-0.0936827	-0.222024	-0.136563		1			2		274		25140219	BC039943	Adssl1	Mus musculus adenylosuccinate synthetase like 1, mRNA (cDNA clone MGC:49504 IMAGE:4014672), complete cds.
-0.785328	-0.845463	0.537058	0.5986	-0.58432	-0.227641	0.76268	1.21616	-0.564502	0.767824	0.138084	0.713736	-0.637444	-0.0149645	1.84252	1.27605	-0.38793	-0.655999	-0.5021	0.383958	-0.779244	-0.605994	-0.287238	0.0538155		1			2		275		18203935	BC021406	Ube4a	Mus musculus ubiquitination factor E4A, UFD2 homolog (S. cerevisiae), mRNA (cDNA clone IMAGE:3966758), complete cds.
-0.255557	0.526876	1.90151	0.58936	-0.313956	0.0934959	0.997296	0.615644	0.816107	-0.812551	-0.247956	-0.138197	-0.246392	0.268488	1.3538	-0.163569	-0.583304	-0.688099	0.695878	0.00122865	-0.00194101	-0.0785027	0.388834	-0.31559		1			2		276		16877605	BC017053	ACOX3	Homo sapiens acyl-Coenzyme A oxidase 3, pristanoyl, mRNA (cDNA clone MGC:9319 IMAGE:3915484), complete cds.
-1.02937	0.809867	-0.146851	2.89442	-1.03525	-0.661345	0.511696	1.04772	-0.360587	0.425733	0.859019	1.02792	-0.428375	-0.061401	-0.642972	1.40304	-1.33967	-1.10898	-0.809447	0.692548	-0.725229	-0.290646	-0.338258	0.275758		1			2		277		20381322	BC027776	Phf19	Mus musculus PHD finger protein 19, mRNA (cDNA clone MGC:38487 IMAGE:5352251), complete cds.
0.118079	-0.276815	0.210343	1.38206	-0.529128	0.0435209	0.497372	1.60285	0.99556	-0.107172	1.1506	0.397431	-0.900496	-0.882321	0.160042	1.20951	-1.14943	-1.20233	-1.0294	-0.118087	-0.592939	-0.284954	-0.356093	0.126178		1			2		278		17390529	BC018231	Dnajc5	Mus musculus DnaJ (Hsp40) homolog, subfamily C, member 5, mRNA (cDNA clone IMAGE:3599393), partial cds.
-1.70508	-0.364092	0.567578	1.28674	0.746019	0.87532	0.80592	1.53377	-1.8389	-0.557584	0.773022	0.698094	-0.587896	0.0641586	0.325047	1.76017	-1.06754	-0.321211	-0.297745	0.580604	-0.511768	-0.292271	-0.359757	0.163948		1			2		279		23272542	BC035582	TRIM22	Homo sapiens tripartite motif-containing 22, mRNA (cDNA clone MGC:44863 IMAGE:5583800), complete cds.
-1.80819	-0.756851	1.55656	-0.178829	-0.84941	-0.714478	1.49166	0.0916315	0.586987	0.350308	0.303822	0.214094	-0.817221	-0.664205	1.39802	-0.530637	-0.937363	-1.23547	0.0506584	-0.597136	-0.433956	-0.224146	-0.102587	-0.618018		1			2		280		13879237	BC006586	Hmgb1	Mus musculus high mobility group box 1, mRNA (cDNA clone MGC:8044 IMAGE:3587109), complete cds.
-0.701495	0.208663	1.33788	-0.301408	-1.52843	-0.447394	-0.330341	1.47386	0.117606	0.814317	0.0471859	-0.951588	-0.904053	-0.577944	-0.81074	1.0134	-1.19286	-1.43171	-1.29005	-0.305774	-0.794713	-0.492721	-0.3868	-0.416335		1			2		281		18255315	BC021798	Pparg	Mus musculus peroxisome proliferator activated receptor gamma, mRNA (cDNA clone MGC:18439 IMAGE:4191539), complete cds.
-2.26659	-1.23963	1.20781	2.66786	-1.93388	-1.3558	-0.479005	0.0223096	0.100844	1.32468	0.331367	0.27314	0.193371	-1.30341	-0.43016	0.371569	-1.07835	-1.18141	-0.814373	-0.311902	-0.844366	-0.908754	-0.691101	-0.163657		1			2		282		20071424	BC026457	Stk32c	Mus musculus serine/threonine kinase 32C, mRNA (cDNA clone MGC:31445 IMAGE:4481218), complete cds.
0.759292	0.019339	1.02143	2.91002	-0.914392	-0.892208	-0.0581875	1.56319	-0.125089	0.220342	0.480348	-0.148291	-0.355469	0.211003	-0.71343	0.787917	-0.441178	-0.580078	-0.337942	0.608752	-0.996796	-0.591627	-0.663481	-0.122653		1			2		283		20072061	BC026569	Ik	Mus musculus IK cytokine, mRNA (cDNA clone MGC:36371 IMAGE:4982612), complete cds.
-0.688338	0.489637	0.579928	1.24325	-0.980196	-0.717585	0.0444445	0.992964	0.119035	0.86905	0.312108	1.69866	-0.407665	-0.331934	0.100008	2.23328	-0.791332	-1.28796	-0.433034	0.439123	-0.760056	-0.799147	-0.504692	0.533558		1			2		284		13097056	BC003312		Mus musculus cDNA clone MGC:6987 IMAGE:3154891, complete cds.
-0.491957	1.03656	0.0084331	0.0084331	-0.334342	0.311491	-0.592194	1.37998	-0.145874	0.381637	0.764707	0.196407	-0.13576	0.0416061	0.846229	1.57414	-0.739741	-0.256013	-1.0003	0.435058	-0.839288	-0.3549	-0.824114	-0.35306		1			2		285		20071239	BC026753	Tuba6	Mus musculus tubulin, alpha 6, mRNA (cDNA clone MGC:30244 IMAGE:5124686), complete cds.
0.0580054	-0.832769	0.212349	2.02595	-0.175208	0.0418696	0.0741553	0.841929	1.39479	0.921897	-0.239949	0.437851	-0.0639294	-0.496157	-0.545963	0.955982	-0.42982	-0.492147	-0.281938	0.656109	-0.315648	-0.657566	-0.437667	0.0235045		1			2		286		22478104	BC037096	Nckap1l	Mus musculus hematopoietic protein 1, mRNA (cDNA clone MGC:47173 IMAGE:5344383), complete cds.
0.265914	0.659514	0.319231	-0.165636	-1.38719	-0.377443	-0.389133	-0.532559	0.410515	0.319069	0.916438	1.70706	2.13959	0.097159	0.726055	0.589428	-0.498922	-0.390982	-0.0677324	0.107237	-0.529182	-0.227074	-0.163743	0.274548		1			2		287		28277399	BC046343	Ccdc68	Mus musculus similar to CTCL tumor antigen se57-1, mRNA (cDNA clone MGC:54896 IMAGE:6487853), complete cds.
1.70363	0.451101	-0.386323	-1.41828	-1.04317	-0.354058	0.157136	-0.473965	-1.39002	0.338602	0.00512256	0.0783878	-0.2763	-0.0408063	1.25283	-0.809106	-0.178914	-0.277175	-0.271346	-0.653252	0.854913	0.226219	0.381128	0.411529		1			2		288		12654804	BC001245	C14orf11	Homo sapiens chromosome 14 open reading frame 11, mRNA (cDNA clone MGC:4957 IMAGE:3460193), complete cds.
-2.379	-1.84766	-1.11596	2.02107	-1.59722	-0.136701	-0.512202	0.522126	-1.34959	-0.534992	0.328815	-1.30816	0.34049	-1.26139	-0.329297	0.709101	-0.307698	-0.596968	0.287544	0.828514	-1.3994	-0.726403	-0.158965	0.213602		1			2		289		21707454	BC033772	DNAJC7	Homo sapiens DnaJ (Hsp40) homolog, subfamily C, member 7, mRNA (cDNA clone MGC:45296 IMAGE:3924081), complete cds.
-1.09491	-0.465119	0.509908	1.29152	-0.324381	0.961816	0.358302	0.137667	-0.435741	0.324006	1.18721	1.0582	-0.162647	-0.497106	-0.548761	1.28879	-0.862437	-0.673106	-0.835398	-1.02605	-0.320017	-0.331481	-0.209208	0.123479		1			2		290		23272838	BC035901	WDR21A	Homo sapiens WD repeat domain 21, transcript variant 2, mRNA (cDNA clone MGC:46524 IMAGE:5241663), complete cds.
-0.123524	-0.539444	0.544088	1.77005	-0.951666	0.0458197	-0.831126	0.597202	-1.23192	0.661629	0.812892	-0.350179	-1.04859	-1.08538	-0.377463	0.751009	-0.876489	-0.261036	-0.765396	0.887252	-0.654913	0.360752	0.24698	0.622359		1			2		291		15928548	BC014749	Fbxo25	Mus musculus F-box only protein 25, mRNA (cDNA clone MGC:25973 IMAGE:4240953), complete cds.
-1.90362	-0.749344	-0.609988	2.55161	-0.565425	-0.380696	-0.158702	0.327498	0.158169	0.938789	1.25189	-0.065039	0.863672	-0.943897	0.419765	0.253701	-0.443195	-0.331609	-0.708675	0.11164	-0.635054	-0.239937	-0.466973	-0.154237		1			2		292		18043428	BC019968	Wdr74	Mus musculus RIKEN cDNA 5730436H21 gene, mRNA (cDNA clone MGC:28494 IMAGE:4167260), complete cds.
0.828465	-0.336347	1.04296	1.25574	-1.16373	-0.542686	0.310538	-0.120406	0.155686	0.215434	0.528261	0.261226	-0.640423	0.0875606	0.163226	1.01487	-0.72279	-0.436842	-0.403212	0.747306	-0.870286	-0.961932	-0.953992	-0.242236		1			2		293		18256315	BC021808	Vill	Mus musculus villin-like, mRNA (cDNA clone MGC:30792 IMAGE:3991439), complete cds.
-0.432289	-1.72004	0.675852	4.16487	-0.628369	-1.53597	-0.467052	0.474037	-0.320102	1.2803	0.487636	0.42414	-0.401257	-2.11321	-0.0520766	0.750324	-0.461655	-0.951301	-0.203127	0.00299913	-0.524192	-1.04848	0.00186636	0.306299		1			2		294		18043892	BC019800	Rabepk	Mus musculus RIKEN cDNA 9530020D24 gene, mRNA (cDNA clone MGC:30373 IMAGE:5150243), complete cds.
-0.603523	0.0572555	2.10199	-0.104157	-0.416756	-0.569258	0.446669	0.520464	0.646628	0.798585	0.822734	0.246184	-0.710238	-0.662823	0.678401	-0.483757	-0.408316	-0.872497	0.909635	-0.194736	-0.500086	-0.496694	0.645226	-0.163292		1			2		295		16741247	BC016463	9430023L20Rik	Mus musculus RIKEN cDNA 9430023L20 gene, mRNA (cDNA clone MGC:18665 IMAGE:4166443), complete cds.
-0.122928	-0.611429	-0.993194	1.21951	-0.516124	-1.15179	-0.281677	0.506059	-0.402269	-0.164883	0.140991	-0.702124	-0.305345	-0.625978	-0.0761662	1.31533	0.0282042	-0.709459	-0.367767	0.696457	-0.801222	-0.581612	-0.842804	0.0321072		1			2		296		18044709	BC019829	TUBB2C	Homo sapiens tubulin, beta, 2, mRNA (cDNA clone MGC:29954 IMAGE:5110038), complete cds.
1.50595	-0.866935	0.502731	0.694839	0.488817	-0.439609	-0.359052	-0.191535	-0.567011	1.04224	0.0143746	-0.791018	-0.0156608	-1.20825	0.438507	1.86966	-0.298393	-0.327795	0.0519672	0.689532	-0.696298	-0.461023	-0.344792	0.283134		1			2		297		21961255	BC034523	Relb	Mus musculus avian reticuloendotheliosis viral (v-rel) oncogene related B, mRNA (cDNA clone MGC:25383 IMAGE:4485540), complete cds.
-1.15602	-0.188024	1.35462	0.96377	-0.14094	0.825444	0.576425	0.77107	-1.36813	0.859067	0.642646	0.0434495	-0.0664674	0.2899	-0.522434	1.29163	-0.751319	-0.458529	-0.896271	0.521066	-0.670596	0.0277252	0.204804	0.732204		1			2		298		29179608	BC048858	Mybbp1a	Mus musculus MYB binding protein (P160) 1a, mRNA (cDNA clone MGC:54579 IMAGE:5363740), complete cds.
0.788915	1.73075	-0.0943626	-0.689353	0.495076	1.03275	0.69369	0.96753	0.443426	-0.227364	0.23159	1.40851	-0.778863	-0.585755	0.704872	0.131055	-0.17891	0.191697	-0.508483	0.109046	-0.0610353	0.0163729	-0.672762	-0.407513		1			2		299		23273450	BC035639	TP53INP2	Homo sapiens tumor protein p53 inducible nuclear protein 2, mRNA (cDNA clone MGC:46653 IMAGE:5547220), complete cds.
-0.411726	0.00602795	-0.0529653	1.4265	-1.00338	-0.443573	-0.700642	0.3347	-0.37574	-0.682983	0.982645	1.37911	-0.621816	-0.694389	-0.545685	0.900734	-1.05479	-1.21846	-1.78191	-0.939558	-0.20679	-0.407643	-0.622277	0.0466147		1			2		300		20073050	BC026869	Il2rb	Mus musculus interleukin 2 receptor, beta chain, mRNA (cDNA clone MGC:18554 IMAGE:4015306), complete cds.
0.111467	-0.859444	0.560169	1.72023	-0.15746	-0.373243	-0.0824422	0.79363	-0.393319	-0.28738	0.728552	1.73674	0.27428	-0.126758	0.906453	0.412462	-0.710174	-0.355004	-1.07066	-0.684144	-0.216935	-0.161331	-0.0142242	-0.143538		1			2		301		20809839	BC028998	BB220380	Mus musculus expressed sequence BB220380, mRNA (cDNA clone MGC:38644 IMAGE:5356085), complete cds.
1.22604	-0.241037	0.224003	0.234289	-0.908566	-0.551057	-0.686861	0.872651	-0.345817	-0.0583806	0.887911	1.6995	-1.084	-0.95304	0.0543651	0.728312	-1.08747	-0.984858	-0.646511	0.229508	-0.920401	-0.826695	-0.162985	-0.0158912		1			2		302		16307340	BC010209	Mrfap1	Mus musculus RIKEN cDNA 9130413I22 gene, mRNA (cDNA clone MGC:7196 IMAGE:3482091), complete cds.
-0.514734	1.34812	0.508871	1.4628	-0.888902	0.0915753	-0.143269	1.21858	-2.16566	-0.344691	0.84903	1.05935	0.623546	-0.508943	0.455133	-0.368132	-0.139525	-0.612027	-0.648845	0.442243	-0.421304	-0.140422	-0.145502	0.249785		1			2		303		15277845	BC012926	EPS8L3	Homo sapiens EPS8-like 3, transcript variant 1, mRNA (cDNA clone MGC:16817 IMAGE:3853503), complete cds.
-0.1042	-0.878013	0.934305	1.64681	-0.174363	0.23118	0.407032	1.08958	-1.50365	1.19607	-0.332955	0.499778	-0.186248	-0.594979	0.66667	0.911358	-0.669451	-0.444638	0.22734	0.17364	-0.454465	-0.130184	0.593746	0.135914		1			2		304		18203788	BC021649	Creb1	Mus musculus cAMP responsive element binding protein 1, mRNA (cDNA clone MGC:14010 IMAGE:4017170), complete cds.
-0.65839	-0.984004	1.73135	1.47577	0.43059	0.791427	-0.282829	-0.0111052	-0.568268	0.180772	1.25247	0.170816	-0.43804	0.356096	-0.41051	0.0750534	-0.370116	-0.266909	-1.1556	-0.396416	0.0452123	-0.164465	-0.442788	-0.510672		1			2		305		21618632	BC031363	Hmgcs1	Mus musculus 3-hydroxy-3-methylglutaryl-Coenzyme A synthase 1, mRNA (cDNA clone MGC:36633 IMAGE:5357048), complete cds.
-0.357805	0.304457	1.3818	0.0443228	-0.565263	-0.363512	0.0634788	-2.7848	0.450042	-0.228945	0.067627	-2.82265	-0.31571	-0.573659	0.827059	-0.337198	-0.211942	-0.257264	-0.686314	-1.26247	-0.105326	0.352538	0.0819688	0.776142		1			2		306		19264072	BC025071	Tcf25	Mus musculus DNA segment, Chr 8, ERATO Doi 325, expressed, mRNA (cDNA clone MGC:36794 IMAGE:3498003), complete cds.
-0.996234	0.216202	0.26642	1.71076	-1.04627	-0.439976	-0.984194	0.124439	0.0934649	1.18251	0.129492	0.874852	-0.751072	-1.08888	0.125557	0.776896	-0.886709	-0.898115	-0.52856	0.198575	-0.907035	-0.264777	-0.299075	0.0201203		1			2		307		13097068	BC003316	Klf10	Mus musculus TGFB inducible early growth response 1, mRNA (cDNA clone MGC:7000 IMAGE:3155247), complete cds.
-2.68051	-0.635994	0.314592	1.7077	-0.84488	-0.160892	0.108146	0.230317	-0.896842	-0.270125	0.0539475	0.576619	-0.323566	-0.597566	-0.155004	0.999423	-1.11765	-1.03578	-1.01193	0.6941	-0.842285	-0.835075	-0.346774	0.417742		1			2		308		27503809	BC042731	Rcor1	Mus musculus REST corepressor 1, mRNA (cDNA clone MGC:51582 IMAGE:4936863), complete cds.
1.03782	-1.00633	2.10705	-0.794032	-0.639908	-0.773143	-0.275585	-0.0666766	-1.39666	-0.44644	-0.833788	2.11163	-0.711337	-0.366399	-0.487007	-0.964955	-0.668017	-0.75342	-0.741216	-0.774977	-0.698129	-0.722789	-0.223231	-0.45851		1			1		309		21707175	BC033865	CA7	Homo sapiens carbonic anhydrase VII, mRNA (cDNA clone MGC:45245 IMAGE:5185069), complete cds.
-0.839119	-1.04514	-0.350758	1.03052	-0.0161268	-0.0343671	-0.30599	0.789145	-0.281407	0.908179	0.0781992	2.1419	-0.478476	-1.3616	0.487538	2.18354	-0.62304	-0.574062	-0.869298	-0.0769033	-0.545179	-0.359	-0.451146	-0.131799		1			1		310		13543109	BC005732	Smarcd2	Mus musculus SWI/SNF related, matrix associated, actin dependent regulator of chromatin, subfamily d, member 2, mRNA (cDNA clone MGC:6790 IMAGE:2647494), complete cds.
-0.0103131	1.01905	0.681027	1.11449	-0.744413	-1.02539	-0.163728	1.85549	0.0353783	-0.0296816	0.115798	0.627508	-0.764382	-0.337961	0.172705	2.1606	-0.960223	-0.862559	-0.824748	-0.487591	-0.912854	-0.816689	-0.219983	-0.16926		1			1		311		13277629	BC003726	Leprel2	Mus musculus leprecan-like 2, mRNA (cDNA clone MGC:5777 IMAGE:3497610), complete cds.
-0.134451	0.0342714	0.590433	1.87243	-1.13045	-0.0519449	-0.231952	0.128397	0.504747	0.33984	1.85863	0.918459	-0.0921687	0.19767	-0.3053	0.458634	-0.0502417	0.444656	-0.307339	-0.184612	-0.597054	-0.235901	-0.264516	-0.0897685		1			1		312		27502702	BC042885	Pim1	Mus musculus proviral integration site 1, mRNA (cDNA clone MGC:25501 IMAGE:4507947), complete cds.
0.174003	-0.48475	-0.558724	2.08628	-0.806394	-0.865056	-0.981673	-0.3804	0.588555	0.179665	2.68364	-0.309147	-1.29309	-0.942315	-0.484354	0.393937	-1.00271	-1.07227	-0.573938	-0.208192	-0.746325	-0.806918	-0.313033	0.181566		1			1		313		27469518	BC041706	DENND4A	Homo sapiens c-myc promoter binding protein, mRNA (cDNA clone MGC:48955 IMAGE:5530033), complete cds.
-1.03852	0.658546	-0.722138	0.234289	-1.08505	-0.726032	-0.303565	0.94731	-0.401811	1.95965	0.315402	0.452121	-1.00525	-0.571207	0.159369	1.1748	-0.886218	-0.555218	-0.629897	0.288392	-1.05941	-0.689111	-0.274421	-0.274741		1			1		314		29791531	BC050464	MGC16824	Homo sapiens esophageal cancer associated protein, mRNA (cDNA clone MGC:54296 IMAGE:6061139), complete cds.
-0.88891	-0.362046	-0.520616	-1.05083	-0.304005	-0.11589	-0.417479	-0.408672	-0.229508	0.610693	1.02651	1.76283	1.7084	-0.728844	-0.909606	-0.189501	-0.841468	-0.149351	-0.825389	-0.656855	-0.655817	-0.57773	-0.568304	0.431719		1			1		315		23273885	BC036294	1700034M03Rik	Mus musculus RIKEN cDNA 1700034M03 gene, mRNA (cDNA clone MGC:30584 IMAGE:3500316), complete cds.
0.259387	0.44789	0.373776	0.0679732	-0.181035	-0.235374	0.0874017	-0.769493	-2.11446	0.323272	-0.120602	0.425083	-0.105441	-0.0027842	0.282253	1.32741	1.02802	-0.27147	0.204767	-0.067873	0.26888	-0.405772	0.0684094	-0.277444		1			1		316		23272673	BC036738	SELT	Homo sapiens selenoprotein T, mRNA (cDNA clone MGC:45090 IMAGE:5540243), complete cds.
-0.473153	-0.636148	2.2424	-1.95448	0.104926	-1.14247	-0.657037	-0.174367	0.105394	-0.82519	0.618972	0.179328	-0.522131	-0.120027	-0.0213401	-0.795531	0.0206423	-0.0535379	1.04617	-0.0723212	-0.459353	-0.669716	0.35286	0.504173		1			1		317		15928588	BC014767	Capn5	Mus musculus calpain 5, mRNA (cDNA clone MGC:25253 IMAGE:4458488), complete cds.
-0.299316	-0.103893	-0.165969	1.31093	-0.322898	-0.602802	-0.363651	0.534063	-0.517348	0.340551	0.287496	1.78862	-0.565024	-0.639432	-1.31745	-0.416706	-1.10516	-1.47828	-1.03406	-0.992885	-0.509477	-0.798239	-0.387468	-0.151084		1			1		318		34785049	BC039867	WIPI1	Homo sapiens WD40 repeat protein Interacting with phosphoInositides of 49kDa, mRNA (cDNA clone MGC:49021 IMAGE:6055425), complete cds.
-1.191	-0.497425	-0.662215	1.36297	-0.597563	-0.0798775	0.215343	1.84666	-0.446559	-0.125936	0.471734	0.79678	-0.277746	-0.550132	-0.900519	0.428603	-1.32097	-1.03313	-1.02524	-0.601125	-0.623632	-0.35607	-0.172981	0.531514		1			1		319		15341947	BC013165	Rpl9	Mus musculus ribosomal protein L9, mRNA (cDNA clone MGC:6543 IMAGE:2655358), complete cds.
-0.792561	-0.937038	0.48132	1.38644	-0.544704	0.0433935	0.751579	1.8196	-1.07229	0.307123	0.44316	1.01796	-0.737115	-0.535106	-0.106057	0.425739	-0.485141	-0.996756	-0.855187	-0.376836	-0.612907	-0.599906	-0.471557	-0.24915		1			1		320		13096918	BC003258	Zfp672	Mus musculus RIKEN cDNA 4930488P06 gene, mRNA (cDNA clone MGC:7841 IMAGE:3500812), complete cds.
0.440357	0.216918	-0.351626	0.823281	0.438266	-0.413391	0.194539	0.219654	-0.76215	1.05656	1.97349	0.683795	0.385426	-0.329691	-0.293088	0.782178	-0.840231	-0.381738	-0.791463	-0.464973	-0.137952	0.0311884	-0.0238197	-0.0752213		1			1		321		15277951	BC012957	Ash2l	Mus musculus ash2 (absent, small, or homeotic)-like (Drosophila), mRNA (cDNA clone MGC:13701 IMAGE:4211433), complete cds.
0.52977	0.142793	0.0294861	1.35645	-0.719569	-0.118902	0.310794	0.162383	0.904461	0.810728	2.77414	0.4336	-0.224582	-0.224359	-0.0341286	0.243475	-1.10881	-1.12225	-1.0381	-0.399827	-0.42724	-0.488718	-0.458168	-0.283987		1			1		322		15029693	BC011061	Col8a1	Mus musculus procollagen, type VIII, alpha 1, mRNA (cDNA clone MGC:18687 IMAGE:3674027), complete cds.
1.46797	-1.6241	-0.444406	-0.448275	-0.894641	-0.756682	0.032359	0.0665584	-0.872759	0.931184	0.361213	1.92625	-0.419363	-0.794426	-0.409112	-0.746288	-0.96559	-0.94507	-0.693476	-0.468715	-0.774599	-0.577708	-0.0771643	0.230978		1			1		323		25955548	BC040205	Zfp496	Mus musculus zinc finger protein 496, mRNA (cDNA clone MGC:36538 IMAGE:4947290), complete cds.
-1.54986	-0.773548	-0.239791	-0.465872	-1.27691	-0.387707	-0.721499	-0.248316	2.28586	-0.152111	-0.165399	-0.106905	-0.433778	0.814225	-0.482087	-0.385997	-0.242948	-0.46425	-1.12288	-0.0189599	-1.01347	-0.407409	-0.681363	-0.362889		1			1		324		29436403	BC049940	2810002I04Rik	Mus musculus RIKEN cDNA 2810002I04 gene, mRNA (cDNA clone MGC:54815 IMAGE:6305959), complete cds.
-0.198807	-0.125466	1.26762	0.614516	0.782987	0.374516	0.188018	-1.17995	-0.607134	0.684496	0.763827	-2.26422	-0.559231	0.192964	0.511129	-0.313482	-0.425338	-0.0535746	0.473767	0.0405172	-0.000387416	0.379444	1.18666	-2.0657		1			1		325		22137399	BC029187	Crnkl1	Mus musculus Crn, crooked neck-like 1 (Drosophila), mRNA (cDNA clone MGC:35710 IMAGE:3495255), complete cds.
-0.105371	-1.13855	-0.027747	1.50805	0.201763	0.278782	0.41199	0.367287	-0.777144	0.333002	0.470813	0.0127846	0.0924125	-0.28194	0.0252769	0.536461	-0.253917	0.280481	-0.397098	1.06769	-0.0475315	0.0914629	-0.119184	0.193128		1			1		326		20810385	BC028856	Slc26a6	Mus musculus solute carrier family 26, member 6, mRNA (cDNA clone MGC:25824 IMAGE:4165725), complete cds.
0.744441	0.99942	-0.471277	0.888155	-0.48362	-0.461013	-0.726428	-1.21445	-0.7494	0.139463	1.72479	-0.880892	-0.364631	-0.0224819	0.0334794	1.28295	-0.897767	-0.964742	-0.538904	0.0609888	-0.387509	-0.179917	-0.401023	-0.0113902		1			1		327		15929128	BC015020	NXF2	Homo sapiens nuclear RNA export factor 2, transcript variant 2, mRNA (cDNA clone MGC:8883 IMAGE:3921074), complete cds.
0.802845	-0.328501	0.418325	0.921177	-0.720104	0.0766836	-0.101292	1.45666	-0.270773	-1.28326	0.658682	0.658289	-0.394821	-0.477867	-0.180965	1.14215	-1.05413	-1.18405	-0.830321	-0.088037	-1.07326	-0.576696	-0.446572	-0.0656179		1			1		328		34783932	BC051849	RPAIN	Homo sapiens RPA interacting protein, mRNA (cDNA clone MGC:60172 IMAGE:5493799), complete cds.
-2.51342	-0.878013	-1.27215	0.235225	-1.11236	-0.631412	-0.535841	1.47688	-0.966816	0.411611	-0.169123	0.922205	-0.610956	0.0298811	-0.627143	1.01455	-0.753858	-1.23106	-1.15521	-0.0971384	-0.993808	-0.693688	-0.989067	-0.684146		1			1		329		13542679	BC005547	Tubb2c	Mus musculus RIKEN cDNA 4930542G03 gene, mRNA (cDNA clone MGC:6713 IMAGE:3585500), complete cds.
-0.37525	-0.980748	0.91976	2.70163	-0.672842	0.542223	0.276913	1.32967	0.881417	0.446092	0.186118	0.242072	-0.10667	-0.443022	0.232122	0.504815	-0.885333	-0.843405	-0.657319	0.3566	-0.686831	-0.384636	-0.242002	0.273957		1			1		330		13879474	BC006716	Vdr	Mus musculus vitamin D receptor, mRNA (cDNA clone MGC:12147 IMAGE:3710866), complete cds.
0.216918	0.153931	0.589391	2.32121	-0.542873	0.0743636	-0.250275	0.270427	0.255464	-0.454386	1.561	-0.180575	0.1276	-0.443183	-0.839532	0.114059	-0.7538	-0.92369	-1.10321	-0.671584	-0.278977	-0.513729	-0.261311	-0.303132		1			1		331		20306195	BC028343	Clca3	Mus musculus chloride channel calcium activated 3, mRNA (cDNA clone MGC:13795 IMAGE:4217548), complete cds.
-1.81314	-0.399873	0.353906	0.300933	-0.866789	-0.68396	-0.173143	1.37199	0.463704	0.323935	0.749985	0.945387	-1.39908	-0.897635	-0.9559	1.09203	-1.32776	-1.37008	-0.890102	-0.247652	-0.694911	-0.71524	-0.638658	-0.412982		1			1		332		15029889	BC011169	Gna11	Mus musculus guanine nucleotide binding protein, alpha 11, mRNA (cDNA clone MGC:18562 IMAGE:4206878), complete cds.
-0.00072225	-0.864058	2.07185	0.190429	-0.616306	-0.887384	0.436456	0.0791036	0.793913	0.8132	0.850367	1.46286	-0.882935	-0.608922	-0.0726861	0.327728	-1.32505	-0.702681	0.111734	-0.757172	-0.352829	-0.358275	0.174477	0.39224		1			1		333		21618678	BC031459	Btn1a1	Mus musculus butyrophilin, subfamily 1, member A1, mRNA (cDNA clone MGC:25305 IMAGE:3582574), complete cds.
-0.430976	-1.21554	2.8662	0.720707	-1.01968	-0.515876	-0.442458	0.455886	1.34572	1.02308	0.909831	0.939302	-0.990039	-1.43203	-0.19608	0.142277	-0.73248	-0.402334	-0.154064	-0.0733379	-0.923914	-1.19615	-0.41693	-0.556903		1			1		334		23273370	BC035199	Cbx2	Mus musculus chromobox homolog 2 (Drosophila Pc class), mRNA (cDNA clone MGC:30255 IMAGE:5137505), complete cds.
0.232575	-0.216485	0.310217	0.7232	-0.814231	0.112527	-0.0834171	0.824438	0.623712	1.70315	0.0900946	0.972645	-0.0540081	-0.246496	-0.223786	1.65372	-0.894928	-0.737709	-0.377166	0.632541	-0.569448	-0.483883	-0.225513	0.397513		1			1		335		19263838	BC025032	Eif3s8	Mus musculus eukaryotic translation initiation factor 3, subunit 8, mRNA (cDNA clone MGC:36328 IMAGE:4947435), complete cds.
0.96363	-0.270365	1.06818	2.04862	0.276863	0.15465	-0.223444	0.488247	-0.999109	-0.70917	1.332	0.149097	-0.51448	0.560216	0.247763	0.360066	-1.31302	-1.16949	-0.545975	-0.124779	-0.8931	-0.42863	0.0711077	0.421391		1			1		336		30704484	BC052160	E2f1	Mus musculus E2F transcription factor 1, mRNA (cDNA clone MGC:59347 IMAGE:6330425), complete cds.
0.178648	0.383564	0.642489	0.378955	-0.478791	-0.197739	0.999849	0.499073	-0.367679	-0.505499	0.39426	1.4218	-0.546956	0.176316	-0.0402172	1.11014	-0.500494	-0.244961	0.0144224	0.537694	-0.233206	-0.237306	-0.151328	0.572623		1			1		337		29748066	BC050848	Clspn	Mus musculus claspin homolog (Xenopus laevis), mRNA (cDNA clone MGC:59414 IMAGE:6507692), complete cds.
-0.785349	-0.500636	-0.166636	1.81286	-0.819781	0.414836	0.602865	1.16671	-0.732807	-0.215349	1.17242	0.741976	0.353887	-0.711597	-0.309696	0.543521	-1.11931	-0.839445	-0.884206	-0.357449	-0.283745	-0.417135	-0.400982	0.201602		1			1		338		13436040	BC004849	Stx5a	Mus musculus syntaxin 5A, mRNA (cDNA clone MGC:6550 IMAGE:2655845), complete cds.
1.08801	-1.05809	-0.466173	3.69742	-0.509503	0.188431	0.195021	0.580319	0.470797	-0.307358	-0.481291	0.0588263	-0.347609	-0.0920088	-0.344046	0.665958	0.540866	0.328749	-0.113588	0.64199	0.275827	0.79878	0.0401988	0.583432		1			1		339		33111864	BC000976	SAPS2	Homo sapiens KIAA0685, mRNA (cDNA clone MGC:5128 IMAGE:2900437), complete cds.
-0.589177	2.42406	0.437483	-0.725587	0.38259	-1.19777	1.01136	-0.136996	-0.718524	-0.610602	-0.0193787	0.899879	0.330876	-0.464644	-0.217163	-1.04089	0.272226	0.307341	-0.1262	-0.373361	0.232925	0.268316	0.797839	0.456149		1			1		340		14919398	BC004822	PUS3	Homo sapiens pseudouridylate synthase 3, mRNA (cDNA clone MGC:5252 IMAGE:3451112), complete cds.
1.83273	-0.27168	-1.30984	0.360874	-0.249644	-0.376235	-0.533154	-1.015	-1.08149	-0.285838	-0.152448	-0.694352	0.397009	-0.0234993	-0.683406	-0.636175	0.984276	0.050992	-0.428947	-0.658034	0.212414	0.214237	-0.164258	-0.187869		1			1		341		12803004	BC000917	MYC	Homo sapiens v-myc myelocytomatosis viral oncogene homolog (avian), mRNA (cDNA clone MGC:5184 IMAGE:3048750), complete cds.
-0.988534	0.657166	0.0114677	1.99134	-0.0485972	-0.137718	-0.253226	0.624761	-0.241788	0.042367	-0.183239	0.0568817	-0.084372	-0.492032	-0.524355	-0.222763	-0.64158	0.0340227	-0.410774	0.582884	-0.129507	0.320202	-0.0573294	0.778326		1			1		342		17390713	BC018302	TRMT1	Homo sapiens hypothetical protein FLJ20244, mRNA (cDNA clone MGC:17561 IMAGE:3463518), complete cds.
1.1622	-1.26842	-0.304449	0.74	-1.16538	-0.547763	0.254773	1.24331	0.280232	-0.28396	0.145493	-0.777215	0.141923	-0.305925	-0.308552	1.26945	-0.661237	-1.09294	-0.510155	0.145058	-0.27311	-0.205498	0.178417	0.0552679		1			1		343		15929861	BC015353	TRIM43	Homo sapiens tripartite motif-containing 43, mRNA (cDNA clone MGC:21446 IMAGE:3445177), complete cds.
0.452754	0.155063	0.269841	1.07629	-0.589609	0.0704168	-0.233759	1.09438	-1.78512	-0.416067	-0.0326034	-0.239806	0.0169498	-0.671698	0.32682	1.32766	0.204642	-0.00973853	-0.302926	0.97884	-0.692516	-0.346308	-0.0683729	0.356589		1			1		344		18605740	BC023006	HSP90AA1	Homo sapiens heat shock 90kDa protein 1, alpha, mRNA (cDNA clone MGC:30059 IMAGE:4404328), complete cds.
-0.0570689	-0.155075	-0.0922079	2.06482	-0.58247	0.240027	0.101885	0.4229	-2.00571	0.126301	-0.306985	0.124732	-0.992048	-0.849201	0.108646	0.453086	-0.212193	0.192741	-0.486031	0.414525	-0.337626	0.0950001	-0.0983086	0.773688		1			1		345		21707498	BC033866	CPE	Homo sapiens carboxypeptidase E, mRNA (cDNA clone MGC:45357 IMAGE:5182962), complete cds.
-0.933725	-1.02796	-0.820965	1.08509	-0.403647	-0.810255	-0.37788	1.17946	0.659145	-0.0544552	-0.289097	-0.515797	-0.760052	-0.0690629	-0.555456	1.91904	-0.354711	-0.579732	-0.775171	-0.260493	-0.0913131	-0.394391	-0.688163	-0.884642		1			1		346		13529493	BC005470	Usp11	Mus musculus ubiquitin specific protease 11, mRNA (cDNA clone MGC:6649 IMAGE:3496607), complete cds.
-0.773519	-0.917717	-0.565492	1.14976	-0.823664	0.322509	0.554116	1.3015	-0.232689	0.0676793	1.04736	0.864723	-0.984802	-0.0370379	-0.528512	1.26258	-1.07627	-0.916719	-1.5219	-0.256501	-0.324105	-0.606327	-0.45128	-0.308147		1			1		347		17390986	BC018418	Pfkfb2	Mus musculus 6-phosphofructo-2-kinase/fructose-2,6-biphosphatase 2, mRNA (cDNA clone MGC:25723 IMAGE:3979400), complete cds.
-0.788699	-0.560647	-0.630993	1.86446	-0.650618	-0.431761	-0.214418	0.84691	0.114825	0.0818148	-0.221552	1.22117	-0.359042	-0.0249965	-0.898261	-0.352532	-1.72982	-1.09647	-0.939497	-0.0926463	-0.73692	-0.644367	-0.386514	-0.129459		1			1		348		18381006	BC022124	Mta3	Mus musculus metastasis associated 3, mRNA (cDNA clone MGC:37777 IMAGE:5097283), complete cds.
0.310811	0.357075	-0.79983	0.565972	0.297943	-0.127114	-0.159332	1.31206	0.154956	-1.04328	0.0447382	0.942019	-0.870687	-0.837067	-0.662396	1.35202	-0.0668111	0.150592	-0.83573	0.610228	-0.268008	-0.0316696	-0.15873	0.449926		1			1		349		21961554	BC034783	Polr1e	Mus musculus RNA polymerase I associated factor, mRNA (cDNA clone MGC:35831 IMAGE:4022372), complete cds.
-1.22043	-0.876882	-0.265973	-0.454298	-1.2456	0.029997	-0.572971	1.17902	0.908033	0.334635	-0.428717	0.271443	0.335434	-0.888668	-0.259246	1.40538	-0.899516	-1.02429	-1.10027	-0.0567508	-0.591752	-0.414657	-0.534531	0.359026		1			1		350		22477721	BC037024	D330023I21Rik	Mus musculus RIKEN cDNA D330023I21 gene, mRNA (cDNA clone MGC:47195 IMAGE:5368185), complete cds.
-1.30677	0.49593	-0.408277	1.98925	-0.669561	-1.03608	-0.0171462	-0.522787	0.607532	0.078685	0.417801	1.26314	-0.776432	-0.748188	-1.11834	0.564632	-0.912047	-1.0316	-0.157905	0.599826	-0.809185	-0.611569	-0.359696	-0.103007		1			1		351		15029752	BC011095	D14Ertd500e	Mus musculus DNA segment, Chr 14, ERATO Doi 500, expressed, mRNA (cDNA clone MGC:7114 IMAGE:3157901), complete cds.
-1.54832	-0.962415	1.02118	2.25499	-1.03782	-0.383073	-1.1444	-0.298412	-0.163544	0.405126	1.21059	0.0732177	-0.934974	-1.06168	-0.145561	-0.576139	-0.759732	-1.15058	-0.619583	-0.795699	-0.602692	-0.775471	-0.589509	-0.414929		1			1		352		13435749	BC004733	Nol1	Mus musculus nucleolar protein 1, mRNA (cDNA clone MGC:7905 IMAGE:3583039), complete cds.
0.504877	0.373485	0.213547	2.42495	-1.18702	-0.404562	0.13583	0.641195	-0.377088	0.277737	0.0722224	1.0886	-0.714262	-0.0463652	-0.289208	0.452559	-0.763806	-0.550323	0.0514375	0.804216	-0.170339	-0.537924	0.458901	0.475117		1			1		353		29387193	BC048394	2600010E01Rik	Mus musculus RIKEN cDNA 2600010E01 gene, mRNA (cDNA clone MGC:56968 IMAGE:6391924), complete cds.
0.153577	0.439405	0.262824	1.65294	0.330945	-0.123965	-0.13656	1.52348	-0.214072	-0.331208	-1.17138	-1.17954	-0.33082	-0.471789	-0.130861	0.386927	-0.0866322	0.596582	0.193864	0.423013	0.196185	0.0714277	-0.469489	0.0915164		1			1		354		23271027	BC033297	DTL	Homo sapiens RA-regulated nuclear matrix-associated protein, mRNA (cDNA clone MGC:24863 IMAGE:4342989), complete cds.
-0.138272	-0.387553	-0.117747	0.503609	-1.13108	0.13907	0.221964	1.32905	-0.891394	-0.684245	0.432013	0.56719	-0.664978	-0.618963	-0.0653023	0.734059	-0.159262	-0.371238	-0.107594	0.235287	-0.703464	-0.280166	-0.14515	0.0658728		1			1		355		20073059	BC026902	ZBTB16	Homo sapiens zinc finger and BTB domain containing 16, mRNA (cDNA clone MGC:24908 IMAGE:4944546), complete cds.
0.371268	-0.953777	1.52494	0.90786	-0.464738	-0.290801	0.013295	0.805437	-0.337109	0.876992	-0.369101	1.40878	0.499527	-0.983571	-1.18313	0.531748	-0.980699	-0.928699	-0.931172	-0.624182	-1.07236	-0.780823	-0.880279	-0.280045		1			1		356		34783535	BC047703	PLA1A	Homo sapiens phospholipase A1 member A, mRNA (cDNA clone MGC:51964 IMAGE:6061929), complete cds.
0.517655	0.306746	-0.996273	1.32489	-0.233126	0.147136	-0.176126	0.0382936	0.0288167	1.71386	-0.540658	0.448225	-0.203316	-0.631052	-0.798672	-1.00044	0.368167	0.016629	-0.954789	-0.448148	-0.3423	0.00841231	-0.365009	-0.44304		1			1		357		15990383	BC014793	Pgd	Mus musculus phosphogluconate dehydrogenase, mRNA (cDNA clone MGC:6994 IMAGE:3155100), complete cds.
-0.767729	-0.130161	-1.16128	1.38112	-1.04546	0.0487182	0.265395	-0.500709	-1.28564	0.101621	0.888944	1.59585	0.146418	-0.578239	-0.59901	0.356484	-0.0906124	-0.824326	-1.04233	-0.358589	-0.204094	-0.432136	-0.477493	0.181361		1			1		358		13277995	BC003860	Psmc1	Mus musculus protease (prosome, macropain) 26S subunit, ATPase 1, mRNA (cDNA clone MGC:6597 IMAGE:3486436), complete cds.
-1.06247	1.42899	-0.521632	1.06387	-1.068	-0.267017	0.338281	0.991691	-1.1587	0.511794	0.384388	1.58691	-0.644621	0.123066	-1.09155	0.625199	-0.7517	-1.13641	-0.998838	-0.673728	-0.74339	-0.608248	-0.0598723	0.192283		1			1		359		13542810	BC005606	Mvk	Mus musculus mevalonate kinase, mRNA (cDNA clone MGC:6660 IMAGE:3498140), complete cds.
-0.338816	-1.73853	-1.9	0.392721	-1.18596	0.223584	0.742429	0.845747	-0.0788151	0.584741	1.71906	0.535968	0.0497228	-0.486159	-0.780405	0.716325	-1.0586	-1.53253	-1.44832	-0.201989	-0.535959	-0.525558	-0.526386	0.135312		1			1		360		15488810	BC013537	Ascc2	Mus musculus activating signal cointegrator 1 complex subunit 2, mRNA (cDNA clone MGC:19219 IMAGE:4240784), complete cds.
-0.424564	-1.04972	-0.576055	1.64167	-0.938752	-0.920694	-0.461622	1.10827	-0.442317	-0.386051	0.403639	1.68515	-0.462271	0.585292	-0.622051	0.120609	-1.11962	-0.744996	-0.893001	-0.209011	-0.246674	-0.506398	-0.742676	-0.290446		1			1		361		17390413	BC018187	Zbtb7c	Mus musculus RIKEN cDNA B230208J24 gene, mRNA (cDNA clone MGC:25876 IMAGE:4208891), complete cds.
0.0992178	-0.961742	0.648328	1.30802	-0.0858787	0.0980624	-1.04086	0.247921	-0.661266	0.90295	-0.247767	1.55825	-0.0793972	-1.05957	-0.61133	0.0980287	0.530325	0.00925973	-0.354471	-0.184071	-0.388592	-0.471907	-0.647704	-0.513519		1			1		362		17390552	BC018239	Gnb3	Mus musculus guanine nucleotide binding protein, beta 3, mRNA (cDNA clone MGC:25269 IMAGE:4511683), complete cds.
-1.37044	-0.555222	-0.0763792	1.50858	-0.994196	-1.13262	-0.303635	-0.636035	1.35496	0.143604	-0.892958	-0.0706089	-1.73031	-1.07639	0.0486707	-0.959084	-1.07948	-0.674954	-0.0856781	-1.14043	-1.3047	-0.763897	-0.911324	-0.947085		1			1		363		16740648	BC016204	Rdh12	Mus musculus retinol dehydrogenase 12, mRNA (cDNA clone MGC:27665 IMAGE:4527851), complete cds.
-0.468367	-1.43895	-0.749344	0.420582	-0.879779	-0.404485	-0.0673718	0.0253669	-0.0560352	1.43447	0.933812	0.657183	-0.405445	-1.19731	-0.783553	0.956741	-0.610819	-0.569242	-1.39579	0.40212	-0.860462	-0.63668	-0.384668	0.414868		1			1		364		23270993	BC023672	Nxt1	Mus musculus NTF2-related export protein 1, mRNA (cDNA clone MGC:29223 IMAGE:5039139), complete cds.
-0.643856	-1.08126	0.769926	1.57175	-0.83811	-0.741177	-0.153574	-0.0658814	-0.349791	0.685895	1.59835	0.70379	-0.170419	-0.283285	-0.927882	-0.280932	-1.24109	-0.758663	-1.06344	-0.700878	-0.952272	-0.37072	-0.787403	-0.419329		1			1		365		19343657	BC025560	Wipi1	Mus musculus DNA segment, Chr 11, ERATO Doi 498, expressed, mRNA (cDNA clone MGC:36416 IMAGE:5322999), complete cds.
-0.178734	-0.310614	0.40183	1.46265	-0.546332	-0.763245	-0.386785	0.945192	-0.590094	0.451034	-0.373554	1.36669	0.17524	0.0704841	0.185401	-0.365389	-1.24946	-1.38755	-1.284	-0.137832	-0.803845	-0.670067	-0.40402	-0.0367582		1			1		366		20073001	BC026606	Cdc16	Mus musculus CDC16 cell division cycle 16 homolog (S. cerevisiae), mRNA (cDNA clone MGC:37353 IMAGE:4976424), complete cds.
-1.68834	-1.3413	0.0218094	0.503887	-0.712326	-0.591335	-0.598757	0.624882	0.0569455	1.3839	0.296217	0.75713	0.251228	-0.309233	-0.253284	0.856253	-0.489148	-0.643736	-1.03168	0.0445473	-0.630783	-0.854316	-0.615892	-0.396846		1			1		367		18490117	BC022243	MGC22014	Homo sapiens hypothetical protein MGC22014, mRNA (cDNA clone MGC:22014 IMAGE:4400878), complete cds.
-0.767218	-1.45904	-0.225924	1.18292	-1.12908	-1.50403	-0.929622	-0.147698	1.47914	0.751477	-0.601557	1.11748	-0.976691	-1.01549	-0.376789	-0.749631	-0.713567	-1.11397	-1.12045	-0.728451	-0.927558	-0.297186	-0.713498	-0.342116		1			1		368		22477827	BC036744	DLEU8	Homo sapiens hypothetical protein FLJ11712, mRNA (cDNA clone MGC:44965 IMAGE:5195426), complete cds.
-0.400617	0.154536	-0.30459	-2.49196	-0.499978	-0.0746104	-0.00876643	-1.53195	0.802826	0.903763	1.51267	-0.625581	-0.0655537	0.925735	0.0899679	-0.768525	-0.40436	-0.649817	-0.349316	-0.672748	-0.717831	-0.567419	-0.269992	-1.2063		1			1		369		31419682	BC053435	Ctdp1	Mus musculus CTD (carboxy-terminal domain, RNA polymerase II, polypeptide A) phosphatase, subunit 1, mRNA (cDNA clone MGC:59442 IMAGE:6394578), complete cds.
-0.241606	0.0939144	-0.147998	0.466226	-1.02394	-0.00380507	0.192662	0.478294	0.994656	0.021737	0.644239	1.14443	-0.0173229	-0.78537	-0.301094	0.722379	-0.574302	-0.250894	0.23977	0.0251408	-1.01636	-0.404114	-0.0398657	0.798179		1			1		370		15488733	BC013508	9130017N09Rik	Mus musculus RIKEN cDNA 9130017N09 gene, mRNA (cDNA clone MGC:19176 IMAGE:4225010), complete cds.
0.363235	-0.0359289	1.25307	0.306804	-0.732193	-0.956016	0.915394	-0.0159612	0.321425	-0.304774	-0.786067	0.543857	-0.503407	-0.489257	0.662461	-0.03805	-0.732724	0.0701475	0.533085	-0.272791	0.0616518	-0.441591	0.978375	-0.317871		1			1		371		17391214	BC018514	SLC19A2	Homo sapiens solute carrier family 19 (thiamine transporter), member 2, mRNA (cDNA clone MGC:17044 IMAGE:3872233), complete cds.
0.00193048	-0.133402	0.956234	1.32446	0.261296	1.02695	0.176934	0.336261	-0.686863	0.793384	0.615506	1.26091	-0.900442	-0.557168	-0.316187	-0.0655077	-0.633148	-0.346193	-0.970974	-0.257083	-0.753352	-0.549429	-0.662195	-0.664441		1			1		372		34783529	BC035875	ZNF131	Homo sapiens zinc finger protein 131 (clone pHZ-10), mRNA (cDNA clone MGC:46628 IMAGE:5519811), complete cds.
-0.9648	-0.384512	1.42593	-0.281763	-0.209391	-0.500552	1.12359	1.23476	-0.7539	-0.656572	0.856242	0.723283	-0.76664	-0.914511	-0.0474853	-0.451243	-0.943744	-0.684438	-0.124005	-0.945703	-0.734073	-0.740188	0.156266	-0.270319		1			1		373		30354033	BC051914	NMUR1	Homo sapiens neuromedin U receptor 1, mRNA (cDNA clone MGC:60397 IMAGE:6194542), complete cds.
-0.584754	-0.439835	1.15791	0.882819	-1.11725	0.165494	0.459538	0.0863966	-0.817062	0.810805	0.0141132	-0.905518	-0.468094	-0.00709746	-0.607713	0.890984	0.124298	0.411009	-0.300982	0.800007	-0.138477	-0.192304	0.0861241	0.611541		1			1		374		16741518	BC016571	Slc25a13	Mus musculus solute carrier family 25 (mitochondrial carrier, adenine nucleotide translocator), member 13, mRNA (cDNA clone MGC:29043 IMAGE:3600909), complete cds.
0.285174	1.67621	-0.606891	1.06808	-1.23335	-0.962306	-0.749709	0.936941	-0.295272	0.736267	1.26812	-0.125901	-1.17927	0.0428495	-0.185525	0.296634	-0.803248	-0.338235	-0.575286	-0.0163909	-0.458448	-0.281216	-0.731267	0.379225		1			1		375		18044119	BC019477	Slamf9	Mus musculus SLAM family member 9, mRNA (cDNA clone MGC:27531 IMAGE:4458767), complete cds.
-1.58742	1.26441	-0.975685	0.533229	-0.353877	-0.809455	-0.565592	1.25716	0.312073	0.377547	-0.843544	-0.232013	0.0172784	-0.737845	-0.848435	-0.246413	-1.43722	-1.00278	-1.17085	0.137131	-0.927439	-0.318483	-0.714344	-0.0974764		1			1		376		19343647	BC025517	Ncf4	Mus musculus neutrophil cytosolic factor 4, mRNA (cDNA clone MGC:36154 IMAGE:5321182), complete cds.
0.284034	0.579286	0.878023	1.46598	-0.803403	-0.0827134	-0.27573	0.0261485	1.28532	0.411455	0.302881	0.459484	-0.795449	0.581936	-0.308497	-0.548409	-0.715845	-0.911103	-0.85866	-0.0120076	-0.488236	-1.04877	-0.245873	-0.0492621		1			1		377		19353850	BC024503	Nomo1	Mus musculus nodal modulator 1, mRNA (cDNA clone IMAGE:4983418), complete cds.
0.434375	0.964746	0.450939	-1.39756	-0.593007	-0.353186	0.135279	-0.257326	-0.4834	-0.651853	0.580864	-0.0549122	0.700067	-0.715812	-0.241713	0.509179	0.459754	-0.0197714	0.756493	0.201183	0.0382205	-0.586933	-0.217137	-0.428498		1			1		378		20071777	BC027399	Cirh1a	Mus musculus testis expressed gene 292, mRNA (cDNA clone MGC:36990 IMAGE:4948207), complete cds.
0.863908	-2.62076	-0.150772	0.690497	-0.792325	-0.725885	-1.00263	1.2152	0.985945	-0.115941	0.530985	0.561411	-0.247702	-0.924421	-0.853513	0.719166	-0.803341	-1.10647	-0.983808	0.223126	-0.68556	-0.772162	-0.429237	0.344323		1			1		379		25058553	BC039922	Ihpk2	Mus musculus RIKEN cDNA 1500005N04 gene, mRNA (cDNA clone MGC:49082 IMAGE:2609803), complete cds.
1.59575	-0.182085	-0.370937	-0.403696	-0.0188254	-0.341446	0.7846	0.537142	0.0832345	-0.0898737	-0.0351896	0.142727	-0.615938	-0.837539	-0.374967	0.55959	-0.204938	-0.346347	0.177408	0.823036	-0.841712	-0.257356	-0.367997	-0.252027		1			1		380		30353915	BC052195	Vangl2	Mus musculus loop tail associated protein, mRNA (cDNA clone MGC:59589 IMAGE:6509008), complete cds.
1.00982	0.596158	0.265881	1.3344	-0.443761	-0.166081	-0.0385026	0.649416	0.0491094	0.66806	-0.592458	1.25365	0.0231808	-0.745408	-0.719088	-0.0492345	-0.948624	-0.899762	-0.398996	0.36261	-0.661877	-0.569851	0.0795856	-0.178757		1			1		381		15029863	BC011155	Cpsf3l	Mus musculus RIKEN cDNA 2410006F12 gene, mRNA (cDNA clone MGC:19086 IMAGE:4195656), complete cds.
0.669281	-1.96941	0.167229	0.521144	0.291071	0.323393	0.105571	0.278853	1.25469	0.848982	0.658961	0.430291	0.170303	-0.829779	0.328782	0.891877	-0.111348	-0.505975	0.0987106	-0.186209	0.0595996	-0.483142	0.232235	-0.275027		1			1		382		27696763	BC043920	Frap1	Mus musculus FK506 binding protein 12-rapamycin associated protein 1, mRNA (cDNA clone IMAGE:5064192), complete cds.
0.604119	-0.298822	-0.863885	0.944793	-0.96736	-0.101532	0.404537	0.395354	-0.86965	0.252035	0.760029	0.726232	0.773435	-0.490258	-0.315852	0.508424	-0.325914	-0.500699	-0.212149	0.0835102	-0.343602	-0.325404	0.338509	0.806625		1			1		383		28502955	BC047211	Ccdc37	Mus musculus RIKEN cDNA C230069K22 gene, mRNA (cDNA clone MGC:56972 IMAGE:6392183), complete cds.
0.319732	-0.614154	0.379809	-0.855313	-1.09058	-0.0969988	0.210647	-0.335028	-0.424566	0.860842	1.01925	0.652676	0.373954	-0.835972	0.922513	-0.170169	0.223466	-0.200409	0.0809237	-1.13532	0.604778	0.707897	0.112206	-0.169066		1			1		384		17390404	BC018184	CHTF18	Homo sapiens CTF18, chromosome transmission fidelity factor 18 homolog (S. cerevisiae), mRNA (cDNA clone MGC:16775 IMAGE:4156341), complete cds.
0.705074	-1.43366	-1.64985	-1.39507	0.973303	0.356397	0.0368768	-0.611419	-0.227326	-1.41404	1.89104	0.976323	0.0373991	-0.038373	-1.56493	-0.763845	-0.460159	-0.689231	-0.875178	-0.951849	-0.314398	-0.366654	-0.245929	-0.697985		1			0		385		24047301	BC038598	SHMT1	Homo sapiens serine hydroxymethyltransferase 1 (soluble), transcript variant 1, mRNA (cDNA clone MGC:46169 IMAGE:4523709), complete cds.
0.170897	-0.768709	-0.155268	1.05326	-0.100285	0.201054	0.790067	2.08569	-0.633448	0.182203	0.163341	0.428523	-0.943655	-0.798596	-0.05771	-0.14067	-1.22976	-1.2684	-0.663214	0.12401	-0.34508	-0.623761	-0.146316	0.224447		1			0		386		14715060	BC010694	Pcbp4	Mus musculus poly(rC) binding protein 4, mRNA (cDNA clone MGC:6891 IMAGE:2654291), complete cds.
-0.717845	-0.715121	-1.52089	0.129921	-0.660426	-0.59165	-0.440606	0.732534	0.300339	0.367846	2.59546	-0.0906355	-0.82367	-0.502039	-0.219462	-0.607675	-1.01011	-0.73832	-0.704849	-1.39826	-0.718104	-0.615773	0.0716432	-0.262844		1			0		387		13529565	BC005496	St14	Mus musculus suppression of tumorigenicity 14 (colon carcinoma), mRNA (cDNA clone MGC:7395 IMAGE:3488059), complete cds.
-1.26007	-0.77251	0.107587	0.579792	-0.576572	0.0556288	-0.43724	0.302787	0.152621	0.232429	-0.304835	1.92475	-0.447809	-0.784145	-1.14395	-0.251687	-0.796212	-1.1629	-1.37224	-0.612538	-0.901099	-0.277052	-0.50975	0.279746		1			0		388		12805118	BC002016	Cldn5	Mus musculus claudin 5, mRNA (cDNA clone MGC:5820 IMAGE:3488769), complete cds.
0.284881	-0.86541	-0.588957	-0.742242	-0.552903	-0.205846	0.319605	2.1649	0.48167	0.595747	0.185397	1.10612	-0.808778	-0.85723	-0.880328	-1.30641	-0.97181	-0.863898	-1.23183	-0.735221	-0.55456	-0.0678814	-0.292868	0.012073		1			0		389		16975524	BC013557	Epb4.1l4a	Mus musculus erythrocyte protein band 4.1-like 4a, mRNA (cDNA clone MGC:6099 IMAGE:3490326), complete cds.
-1.1823	-0.937261	-1.13016	-0.767729	0.707958	-0.421142	-0.141382	0.44109	-0.271833	0.678018	0.429423	1.96193	-1.0672	-0.578466	-0.485931	0.356742	-1.53669	-1.39518	-0.883546	-0.862775	-0.712855	-0.859346	-0.275342	-0.35849		1			0		390		13879424	BC006693	Zfp212	Mus musculus Zinc finger protein 212, mRNA (cDNA clone MGC:7897 IMAGE:3582679), complete cds.
-0.349738	-0.933725	-0.552823	-1.17079	-1.20729	-0.54017	-0.0577445	0.688543	-0.419552	-0.386377	0.658335	2.77614	-1.54344	-0.934095	-1.12358	0.0389004	-0.736184	-0.804872	-0.739326	-0.568202	-0.557691	-0.48024	-0.354101	0.607124		1			0		391		24657499	BC039128	Icam2	Mus musculus intercellular adhesion molecule 2, mRNA (cDNA clone MGC:11559 IMAGE:3962648), complete cds.
-1.93372	-1.19586	-0.50568	0.982882	0.359403	-0.190005	0.899241	1.93696	-1.00109	-0.0316497	-0.240519	-0.593991	-0.687118	-0.865878	-0.165143	0.631798	-0.38517	-0.438916	0.117522	0.212769	-0.397376	-0.1923	0.197046	0.156856		1			0		392		20072783	BC026151	Akt2	Mus musculus thymoma viral proto-oncogene 2, mRNA (cDNA clone MGC:14031 IMAGE:4187425), complete cds.
-0.132992	1.05963	-1.12763	0.999105	-0.463781	-0.104446	0.229811	0.655618	-0.0187677	0.828839	-0.646437	1.92805	-0.775876	-0.59901	0.242248	0.47719	-0.255787	-0.773039	-0.345446	0.428287	-0.488873	-0.289098	-0.0570367	0.432505		1			0		393		15012131	BC010974	Cyp8b1	Mus musculus cytochrome P450, family 8, subfamily b, polypeptide 1, mRNA (cDNA clone MGC:13798 IMAGE:4162964), complete cds.
-1.23408	-0.724478	-0.188712	0.285028	-0.287529	-0.951666	1.11947	-0.449735	0.317883	-0.952712	1.82836	1.09038	-0.412554	-0.036574	-0.185257	-0.643641	-1.16559	-1.2701	-0.883719	-1.56351	-0.189594	-0.447774	0.194064	-0.45576		1			0		394		15030143	BC011325	Srxn1	Mus musculus neoplastic progression 3, mRNA (cDNA clone MGC:19396 IMAGE:3154456), complete cds.
-1.61028	-1.53323	-1.90529	0.388195	-0.320478	-0.446395	-0.364043	1.03289	-0.280146	0.400879	1.11584	2.40022	-0.589943	-0.1321	-0.97227	-0.139113	-1.06208	-1.00439	-1.5518	-0.556408	-0.667257	-0.522095	-0.184261	0.310394		1			0		395		15029861	BC011154	Slamf7	Mus musculus SLAM family member 7, mRNA (cDNA clone MGC:19034 IMAGE:4168309), complete cds.
0.332267	0.109648	0.461683	0.054265	0.483261	0.0552165	0.155861	-0.312466	2.028	-0.0454069	-0.498839	0.326537	0.635518	-0.340665	-0.30644	-0.293742	0.262663	-0.373779	0.192611	6.27559e-05	0.0545721	-0.366163	-0.00269747	0.0207639		1			0		396		23274042	BC033387	Arcn1	Mus musculus archain 1, mRNA (cDNA clone MGC:36506 IMAGE:5368060), complete cds.
0.376396	-0.630993	0.799581	0.401297	-1.25635	0.330752	-0.532481	-0.624543	-0.467211	0.520349	3.47641	0.456433	-1.01214	-0.659373	-0.211842	0.027331	-0.900655	-1.09897	-0.429583	-0.728278	-0.920655	-0.769021	-0.397314	-0.58131		1			0		397		19353592	BC024505	Txndc5	Mus musculus thioredoxin domain containing 5, mRNA (cDNA clone MGC:37456 IMAGE:4983496), complete cds.
0.652197	0.251279	0.484457	0.295453	0.122159	-0.239185	0.418735	-0.334838	-0.018718	-0.338474	-0.870956	1.83887	0.097633	-0.244593	-0.315539	-0.0767474	0.00773946	-0.54639	-0.343797	-0.0997549	0.109514	-0.261079	0.359527	0.18014		1			0		398		23337098	BC037588	2700078K21Rik	Mus musculus RIKEN cDNA 2700078K21 gene, mRNA (cDNA clone MGC:47044 IMAGE:5010535), complete cds.
-0.193489	-0.262272	-0.193489	-0.0607644	-0.5164	-0.238397	-1.28131	-0.32518	-0.201558	1.91435	0.942867	0.96152	0.236725	-0.592779	-0.462162	-0.712264	0.323207	0.28824	-0.177306	0.224852	-0.0702809	0.281473	0.226515	0.383934		1			0		399		15277458	BC011379	C15orf39	Homo sapiens DKFZP434H132 protein, mRNA (cDNA clone MGC:9854 IMAGE:3866082), complete cds.
-0.0193743	-0.767218	-0.564105	0.579123	-0.624509	-0.747169	-0.944235	2.04751	-0.560659	0.697783	0.936414	-0.0388753	-0.62383	-0.855734	-0.649468	-0.0642385	-1.08365	-0.902253	-0.90385	-0.0555913	-0.443583	-0.556581	-0.458162	-0.241754		1			0		400		18088084	BC020969		Homo sapiens, clone MGC:9248 IMAGE:3898569, mRNA, complete cds.
-0.209847	-0.854829	0.610249	0.506964	-0.681397	-1.23484	0.781104	-0.367058	-0.777022	0.00470416	2.22861	0.753716	-1.12026	-1.07122	0.399882	-0.506159	-1.0575	-1.06084	-0.216407	-0.663759	-0.854557	-0.676772	-0.698935	-0.659283		1			0		401		16877500	BC017004	K-ALPHA-1	Homo sapiens tubulin, alpha, ubiquitous, mRNA (cDNA clone MGC:22108 IMAGE:4430457), complete cds.
-1.82642	-1.58368	-1.28019	0.220626	-0.726824	-0.65124	-0.566402	-0.377894	-0.111451	0.698724	1.8891	0.627481	-0.722529	-1.57317	-1.07251	-1.46268	-0.853662	-0.23017	-1.14579	-0.848701	-0.698778	-0.644676	-0.702884	-0.593407		1			0		402		32493361	BC054493	DALRD3	Homo sapiens hypothetical protein FLJ10496, mRNA (cDNA clone MGC:54175 IMAGE:5755664), complete cds.
-0.688338	-1.62803	-0.924636	-0.635351	-1.79288	-1.01533	-0.965967	-0.472893	-0.358619	0.488801	0.419112	1.99688	-0.645523	-1.14992	-1.45619	-0.248014	-0.780968	-0.627101	-0.689033	-0.613942	-0.707088	-0.524351	-0.760615	-1.00242		1			0		403		13905163	BC006874	D230025D16Rik	Mus musculus RIKEN cDNA D230025D16 gene, mRNA (cDNA clone MGC:6480 IMAGE:2646515), complete cds.
-0.0403337	-0.579144	-0.65531	-0.200604	-0.897982	-1.02846	-0.100571	0.345677	-0.018555	0.421237	1.0914	2.03499	-1.07143	-1.2118	-0.947555	-0.92991	-0.668025	-0.650698	-0.584809	-0.35715	-0.723664	-0.581898	0.0417448	0.636311		1			0		404		22267968	BC018281	Cnot1	Mus musculus RIKEN cDNA 6030411K04 gene, mRNA (cDNA clone MGC:7843 IMAGE:3500852), complete cds.
-0.171108	-1.02264	0.737776	0.523361	-1.26453	-0.724977	0.0633966	-0.0888707	0.482637	0.461764	0.933138	1.931	-0.859354	-0.230188	-0.346635	-0.672176	-0.416932	-0.426761	-0.0433248	-0.0762066	-1.2917	-0.64476	0.195611	-0.0466111		1			0		405		15030120	BC011313	D7Wsu128e	Mus musculus DNA segment, Chr 7, Wayne State University 128, expressed, mRNA (cDNA clone MGC:19443 IMAGE:3499738), complete cds.
1.15046	0.283964	-0.115942	-0.734085	-0.734426	0.42086	-0.00822802	-0.1651	-0.819804	1.76163	0.723462	-1.87804	-0.331265	-0.82703	0.497033	0.491733	-0.615797	-0.580342	-0.491019	0.143771	-0.588834	-0.16527	-0.244401	-0.418541		1			0		406		18043325	BC020029	4930453N24Rik	Mus musculus RIKEN cDNA 4930453N24 gene, mRNA (cDNA clone MGC:28305 IMAGE:4012943), complete cds.
0.337785	-0.694293	-0.239791	-0.734085	-0.363844	0.561272	0.174387	0.901012	0.291834	2.04316	0.544906	-0.347813	0.140175	-0.727931	-0.576215	-0.436026	-0.71943	-0.396791	-0.987627	-0.221204	-0.680904	0.215667	0.0221228	0.416433		1			0		407		19484133	BC025858	2210021J22Rik	Mus musculus RIKEN cDNA 2210021J22 gene, mRNA (cDNA clone MGC:32213 IMAGE:5007877), complete cds.
0.233373	-0.286203	-0.695717	-1.07638	-1.14594	-0.27843	0.282256	0.0354853	-0.405927	0.660912	1.15945	0.311129	-0.543568	-0.363885	-0.467137	0.6429	-0.534457	-0.754949	-0.600815	1.08211	-0.898916	-0.425533	-0.599163	0.107468		1			0		408		18204749	BC021424	Pola2	Mus musculus polymerase (DNA directed), alpha 2, mRNA (cDNA clone MGC:29125 IMAGE:5011204), complete cds.
-1.76752	0.491286	-1.49195	0.392052	-0.787881	0.161997	0.0270011	1.1406	-0.288602	1.07705	1.15155	1.47946	0.610468	0.122772	-0.736253	0.430125	-1.17144	-0.531655	-0.96687	-0.158125	-0.573668	-0.6262	-0.690499	0.288518		1			0		409		19343776	BC025462	BC025462	Mus musculus cDNA sequence BC025462, mRNA (cDNA clone MGC:38407 IMAGE:5345929), complete cds.
0.0767971	-1.76773	-0.938146	0.264836	-1.2814	-0.793204	-0.333671	0.0734727	-0.535557	1.61841	1.16514	0.0830751	-0.170889	-1.04633	-0.343989	0.300297	-1.18352	-1.22923	-1.04262	-1.19584	-0.311317	-0.272304	0.053698	0.0862933		1			0		410		13277752	BC003770	Hspa4	Mus musculus heat shock protein 4, mRNA (cDNA clone MGC:5961 IMAGE:3494648), complete cds.
-0.836559	-0.679329	-1.11819	-0.723988	-0.802527	-0.698514	-0.729675	-1.03812	1.13141	0.521886	1.43144	0.570307	-0.494661	-0.508786	-0.62931	0.338931	-0.109744	-0.36186	0.305092	0.331919	-0.597512	-0.430786	0.00206158	0.397168		1			0		411		15928737	BC014832	Bxdc2	Mus musculus RIKEN cDNA 1110064N10 gene, mRNA (cDNA clone MGC:25662 IMAGE:4484024), complete cds.
-0.22228	0.721842	0.259876	-2.16736	-1.02888	-0.325823	0.382643	-0.270989	-3.61523	0.50682	1.6494	0.746966	-0.158824	-0.223093	-0.474599	-0.503172	0.289065	-0.257345	0.327869	-0.314926	0.434786	0.329755	0.645388	-0.110298		1			0		412		16307469	BC010283	WDR33	Homo sapiens WD repeat domain 33, mRNA (cDNA clone IMAGE:3048789).
-0.283051	-0.582821	0.531405	1.02545	0.0114398	-0.290791	0.133255	0.134589	-0.930911	0.672285	1.41974	-1.40839	-0.20275	-0.332089	-0.654229	0.522739	-0.576838	-0.46868	-0.509326	-0.368083	0.143289	-0.0211103	-0.270482	0.101812		1			0		413		12805044	BC001979	C9orf88	Homo sapiens chromosome 9 open reading frame 88, mRNA (cDNA clone IMAGE:3461906), partial cds.
-4.35505	-0.0167623	-0.657855	0.19864	-0.727369	-0.233944	-0.742696	-0.685046	-0.973761	0.158424	-0.729587	1.33809	0.0272624	0.0490452	0.0284419	-0.476322	-0.63497	-0.991064	-0.865858	-0.924137	-0.179359	-0.296947	-0.0292928	-0.270398		1			0		414		16740590	BC016178	RPS2	Homo sapiens ribosomal protein S2, mRNA (cDNA clone MGC:17896 IMAGE:3909865), complete cds.
0.158094	0.509908	-0.0854515	-2.41777	-0.420372	0.099312	-0.109274	-1.15376	-0.340713	1.04468	1.67465	0.0840847	-0.795117	-0.754639	-0.630279	-1.37004	-0.82631	-1.32621	-1.22457	-1.6282	-0.586053	-0.798672	-0.715983	-1.16164		1			0		415		27371229	BC041174	CYP2B7P1	Homo sapiens cytochrome P450, family 2, subfamily B, polypeptide 7 pseudogene 1, mRNA (cDNA clone MGC:48995 IMAGE:5751779), complete cds.
0.170897	-0.760674	0.108671	0.281828	-0.105255	-0.264262	1.40752	-0.370442	0.323696	-0.84578	0.00881601	-0.742014	-0.830426	-1.21784	-0.521389	-1.26245	-1.28691	-0.883944	-0.236359	-1.43288	-0.93759	-0.413102	-0.285802	-0.901993		1			0		416		29436376	BC049841	PPP1R16A	Homo sapiens protein phosphatase 1, regulatory (inhibitor) subunit 16A, mRNA (cDNA clone MGC:51793 IMAGE:4991947), complete cds.
0.189887	-0.554437	-0.897006	-0.61354	-1.10171	-0.162533	-0.469673	-0.0255904	-1.02399	-0.170542	0.137389	1.50236	-0.226378	-0.790759	-1.19863	-1.19367	-0.542031	-1.01634	-1.30495	-1.75041	-1.13991	-0.966163	-0.925501	-0.954421		1			0		417		31565124	BC053520	ZFYVE1	Homo sapiens zinc finger, FYVE domain containing 1, transcript variant 1, mRNA (cDNA clone MGC:51992 IMAGE:5493027), complete cds.
-0.679623	-0.643511	-0.0806744	-1.10716	-1.16616	-0.253415	-0.4274	-1.46603	1.68543	-0.461177	0.377263	0.245362	-0.808024	-0.624411	0.349711	-0.835363	-0.773114	0.384912	-1.02399	-1.24191	-0.825381	0.205101	-0.512766	-1.58819		1			0		418		13277983	BC003856	Ppp2ca	Mus musculus protein phosphatase 2a, catalytic subunit, alpha isoform, mRNA (cDNA clone MGC:6583 IMAGE:3484084), complete cds.
-3.25565	-1.45917	-0.932934	0.159465	-0.41363	0.367103	-0.480159	1.05159	0.255429	0.388537	0.00825166	1.36603	-0.728695	-0.0303267	-0.813063	0.530865	-0.95614	-0.816527	-0.719615	-0.276961	-0.277332	-0.342173	-0.138973	-0.403115		1			0		419		13529328	BC005415	Trpv2	Mus musculus transient receptor potential cation channel, subfamily V, member 2, mRNA (cDNA clone MGC:5696 IMAGE:3487527), complete cds.
-1.43539	-0.500062	-0.172653	-1.05691	-0.448953	-0.440363	-0.586096	-0.462799	-0.980163	1.55837	0.0404738	-0.391724	-0.957724	-0.455465	-0.194257	0.279729	-1.14495	-0.979851	-0.812546	-1.28107	-0.610612	-0.53834	-0.410049	-0.251456		1			0		420		13277767	BC003776	Zfp93	Mus musculus zinc finger protein 93, mRNA (cDNA clone MGC:5985 IMAGE:3496816), complete cds.
-0.353184	-0.938146	-0.328537	0.0662821	-0.663035	-0.735706	-0.662227	1.47925	0.19596	0.544446	0.323154	0.826193	-0.635925	-0.589611	-0.989825	-0.0804608	-0.250357	-1.00484	-0.932065	0.0878158	-0.667993	-0.659798	-0.348732	-0.381204		1			0		421		13096884	BC003243	Zfp281	Mus musculus zinc finger protein 281, mRNA (cDNA clone MGC:7737 IMAGE:3498439), complete cds.
-2.71639	-0.920244	0.455477	0.284881	-0.854843	-0.353935	0.213749	0.435426	0.817832	0.0841799	-0.556035	1.53277	-0.810797	-0.0998546	-0.680315	-0.661021	-1.11523	-1.21055	-0.826942	-0.0732893	-0.392866	-0.187285	-0.554789	-0.16005		1			0		422		13435573	BC004664	Cops6	Mus musculus COP9 (constitutive photomorphogenic) homolog, subunit 6 (Arabidopsis thaliana), mRNA (cDNA clone MGC:7726 IMAGE:3498214), complete cds.
-0.492756	-0.225052	-0.020868	0.614795	-0.54346	0.0130284	1.38754	0.483044	-1.27382	0.828312	0.504871	0.0722231	-0.660403	-0.601907	-0.322291	0.365593	-0.0200325	-0.279489	0.100935	-0.771408	-0.144809	-0.594541	0.0866792	-0.199125		1			0		423		13435731	BC004727	Loh11cr2a	Mus musculus loss of heterozygosity, 11, chromosomal region 2, gene A homolog (human), mRNA (cDNA clone MGC:6690 IMAGE:3582797), complete cds.
-1.71639	-1.71639	0.00623841	-0.933725	-0.703457	-0.180396	-0.412303	-0.207286	-0.507563	-0.171985	1.10081	1.36254	-0.299857	-0.856894	-0.942313	-0.232614	-1.48632	-1.1403	-1.41304	-0.78728	-0.50094	-0.475996	-0.247794	-0.578205		1			0		424		13435577	BC004666	Neu1	Mus musculus neuraminidase 1, mRNA (cDNA clone MGC:5824 IMAGE:3498197), complete cds.
-0.823002	-1.10377	-1.9462	-0.247089	-0.118454	-0.42628	-0.67817	-0.203597	-0.962116	0.998809	1.12	1.35991	-0.339357	-0.76947	-0.800066	-0.534257	-1.42018	-1.73001	-1.09871	-0.561295	-0.720555	-0.819548	-0.871159	0.0437015		1			0		425		15029917	BC011184	Itgb7	Mus musculus integrin beta 7, mRNA (cDNA clone MGC:18486 IMAGE:4187781), complete cds.
0.796606	0.076529	1.11259	0.588627	0.717362	-0.664685	0.46705	0.353214	0.514385	0.454769	1.38112	0.574925	-0.294178	-0.515333	-0.104237	-0.155348	-0.987789	-0.937486	-0.695873	-1.24393	-0.0159743	-0.543539	-0.135419	0.106744		1			0		426		15489105	BC013665	Serbp1	Mus musculus RIKEN cDNA 1200009K13 gene, mRNA (cDNA clone MGC:18794 IMAGE:4193513), complete cds.
-0.953041	-0.936857	0.157985	-1.80425	-0.96456	-0.28134	0.639097	0.807054	-0.00542897	-0.0884472	0.538005	1.56166	-0.0748444	-0.707476	-1.1486	-1.34422	-1.12066	-1.24141	-0.756828	-0.296741	-0.687399	-0.682343	-0.230746	-0.111566		1			0		427		21618867	BC031818	Gstm6	Mus musculus glutathione S-transferase, mu 6, mRNA (cDNA clone MGC:19322 IMAGE:4196506), complete cds.
-0.40255	-0.274493	1.06314	-1.77367	-0.378012	0.0217576	-0.273178	0.109234	1.59298	-0.376495	0.310835	0.490462	0.17869	-0.259451	-0.406885	0.571951	-0.688271	-1.04589	-1.24412	-0.533721	-0.504808	-0.454078	-0.0177975	0.248923		1			0		428		17389253	BC017683	Tor1a	Mus musculus dystonia 1, mRNA (cDNA clone MGC:18883 IMAGE:4238480), complete cds.
0.544088	-0.773908	-1.37747	-0.154875	-0.407185	-0.235586	-0.187618	0.0568589	-0.791771	0.541254	1.36446	-0.1074	-0.755409	-0.414227	-0.908636	-0.247739	-0.863431	-1.38298	-1.37695	-0.411223	-0.352168	-0.303909	-0.215003	-0.0924494		1			0		429		15488798	BC013532	Chaf1b	Mus musculus chromatin assembly factor 1, subunit B (p60), mRNA (cDNA clone MGC:19212 IMAGE:4238801), complete cds.
-1.39453	-0.016067	-1.26103	-0.661432	-0.506577	-0.672452	-0.285268	-0.282017	-0.757637	0.376041	-0.0978778	1.37529	-0.0847621	-0.8497	-1.16095	-0.393357	-0.736153	-0.913487	-0.895107	-0.395751	-0.339385	-0.372898	-0.581201	-0.413605		1			0		430		16741337	BC016499	Fbxl15	Mus musculus F-box and leucine-rich repeat protein 15, mRNA (cDNA clone MGC:25449 IMAGE:4221584), complete cds.
-0.609988	-0.660682	0.736448	-0.661342	-1.27603	-0.482837	-0.8713	-1.7414	0.189463	1.61676	0.586933	0.129058	-0.144388	-0.553597	-0.563243	-0.363794	-0.439897	-0.32184	-0.88498	-0.190464	-0.652782	-0.56136	-0.778615	0.127913		1			0		431		23273851	BC023318	Chrnb1	Mus musculus cholinergic receptor, nicotinic, beta polypeptide 1 (muscle), mRNA (cDNA clone MGC:28277 IMAGE:4009493), complete cds.
-0.0091451	-0.449124	-0.334307	0.295312	-1.08523	-1.15007	-1.27455	-1.35606	1.5438	-0.031298	-0.408369	-0.583686	-0.418459	-1.06665	-0.871436	-1.69373	-0.442378	-0.745608	-1.013	-1.00837	-0.495133	-0.802504	-0.654337	-0.954244		1			0		432		18043335	BC020102	Trim11	Mus musculus tripartite motif protein 11, mRNA (cDNA clone MGC:28318 IMAGE:4014766), complete cds.
0.396935	-0.730243	0.0342157	0.0207582	-0.0762202	0.162502	-0.378824	1.50241	0.0570738	-0.280018	-0.337957	0.134783	0.120509	-0.119709	0.125486	-0.464987	-0.2568	-0.359066	-0.622093	-0.325085	-0.507019	-0.337661	-0.777011	-0.243808		1			0		433		20073276	BC027015	Gna14	Mus musculus guanine nucleotide binding protein, alpha 14, mRNA (cDNA clone MGC:36137 IMAGE:5375817), complete cds.
-1.09671	-0.234754	-0.428816	-0.140088	-0.0908452	-0.839641	-1.05304	0.0993019	-0.520133	0.953412	-0.814504	1.38683	0.441829	-0.486559	-0.375099	-0.624222	-1.21964	-0.949424	-1.34087	-0.701018	-0.663393	-0.679698	-0.729528	-0.088073		1			0		434		23272199	BC023765	Kirrel1	Mus musculus kin of IRRE like 1 (Drosophila), mRNA (cDNA clone MGC:38329 IMAGE:5343720), complete cds.
-0.55075	-0.240708	-0.520726	0.971724	-0.634043	-0.713895	-1.01344	-0.513699	-0.280523	1.41049	0.554947	-0.349339	-0.563384	-0.0809109	-0.690198	-0.423942	-1.02045	-1.18508	-1.32744	-1.28181	-0.95896	-0.889883	-0.849542	-0.521754		1			0		435		22382118	BC026659	BC019731	Mus musculus cDNA sequence BC019731, mRNA (cDNA clone MGC:37596 IMAGE:4988857), complete cds.
-1.06224	0.0610918	-1.09671	1.02793	-0.83602	-1.61467	-2.30604	-4.30251	1.34224	-0.446393	-0.630652	-2.06693	-0.943681	-0.533446	-1.26801	-1.4304	-1.06505	-1.36994	-0.930125	-2.10684	-0.938616	-0.763091	-1.70949	-2.10062		1			0		436		19353362	BC024345	Cul7	Mus musculus cullin 7, mRNA (cDNA clone MGC:35730 IMAGE:5011909), complete cds.
-0.0769893	0.456617	0.596305	0.755776	0.750053	0.919489	0.388874	0.562192	0.22833	1.36237	0.628825	0.0629858	-0.225502	-0.27342	-0.247017	-0.715172	0.0535785	-0.186994	-0.22238	0.303956	-0.457953	0.181351	-0.952753	-0.671169		1			0		437		19264047	BC025163	Smarcb1	Mus musculus SWI/SNF related, matrix associated, actin dependent regulator of chromatin, subfamily b, member 1, mRNA (cDNA clone MGC:36040 IMAGE:3154501), complete cds.
-0.55103	-2.37198	0.835303	0.904985	-1.06339	-0.15354	0.545133	1.42468	-1.62674	-0.393926	-0.0596927	0.874469	-0.430839	-0.639803	-0.463675	-0.322655	-0.986519	-1.00239	-1.07139	-0.461072	-0.916171	-0.573552	-0.302483	-0.320041		1			0		438		27503091	BC042786	A430070M19	Mus musculus cDNA clone MGC:51443 IMAGE:3603407, complete cds.
-0.861868	-1.27036	-0.773627	-1.03666	0.231094	-0.883639	-0.694974	-0.316637	1.07075	-1.72342	-0.000154377	1.37895	-0.597767	-0.49785	-0.931884	-0.126129	-0.591091	-1.19333	-0.986904	-1.35579	-1.14196	-0.925051	-0.975743	-0.812221		1			0		439		28704094	BC047272	Ilf3	Mus musculus mRNA similar to interleukin enhancer binding factor 3 (cDNA clone MGC:54656 IMAGE:6440312), complete cds.
-0.264578	-0.044458	-0.634947	-0.930618	0.234747	-0.593616	-0.0941801	-0.282297	1.65992	-0.0443331	-0.172846	-0.341168	-0.206251	-0.44176	-0.711809	-1.40044	-1.1905	-1.23518	-0.932568	-1.45397	-0.816366	-0.953991	-0.752414	-0.890927		1			0		440		30353889	BC052325	Tpsg1	Mus musculus tryptase gamma 1, mRNA (cDNA clone MGC:58913 IMAGE:6531021), complete cds.
-0.50016	-0.110431	0.757885	0.420035	0.0199538	0.248104	-0.379172	1.43033	0.552007	0.677806	-0.16603	0.809645	0.592138	0.274727	-0.0947069	0.61138	-0.749584	-0.150273	-0.876388	-0.0115603	-0.526058	0.111679	-0.614981	0.497045		1			0		441		31753159	BC053750	Hmha1	Mus musculus RIKEN cDNA 6330406L22 gene, mRNA (cDNA clone MGC:59510 IMAGE:6333971), complete cds.
0.429127	-0.10135	0.165912	-0.035801	-0.517908	0.38989	0.272292	-2.37405	1.4835	0.215802	0.751614	-3.21461	-0.126372	-0.111463	-0.17053	-1.1481	-0.139565	-0.350369	0.548782	-1.49082	-0.848401	-0.712113	-0.23687	-1.0567		1			0		442		31753055	BC053740	Chaf1a	Mus musculus chromatin assembly factor 1, subunit A (p150), mRNA (cDNA clone MGC:59315 IMAGE:6504838), complete cds.
-0.375394	-0.437453	-0.270365	-0.270116	-0.136118	-0.0977026	0.045617	0.349082	-0.224912	1.44682	0.327515	-0.518288	-0.509384	-0.458566	-0.808762	-1.3278	-0.32051	-0.459182	0.0220517	-0.313509	-0.911301	-0.5132	-0.42114	0.0272326		1			0		443		30186184	BC051636	Scara3	Mus musculus scavenger receptor class A, member 3, mRNA (cDNA clone MGC:59447 IMAGE:6508271), complete cds.
-1.18157	-1.33624	-0.290594	0.623871	-0.89952	0.016057	-0.811286	1.38313	-0.725672	-0.195068	1.10591	0.633044	-1.20903	-0.634919	-1.13272	0.459164	-0.287043	-0.224944	-0.605194	-0.15824	0.0557045	0.0308869	-0.209922	0.147621		1			0		444		12654008	BC000804	AP3S1	Homo sapiens adaptor-related protein complex 3, sigma 1 subunit, mRNA (cDNA clone MGC:5088 IMAGE:3452302), complete cds.
-0.692748	-1.55416	-0.564105	-1.01938	-1.27349	-0.742906	-0.265583	-0.392038	-0.350545	0.912401	0.395973	1.44849	-1.23764	-1.33577	-0.510532	-0.769818	-0.329248	-1.14188	-1.23252	-0.753059	-0.499322	-0.453843	-0.241457	-0.0043534		1			0		445		15214729	BC012499	SIRT1	Homo sapiens sirtuin (silent mating type information regulation 2 homolog) 1 (S. cerevisiae), mRNA (cDNA clone MGC:21066 IMAGE:4518906), complete cds.
0.80976	-0.039925	0.244268	0.0623117	-0.504804	-0.182844	-0.714047	-0.243474	0.0630431	0.881328	1.32182	0.639534	-0.242553	-0.325664	-0.454111	0.361903	-0.23772	0.0793378	-0.0313481	0.460061	-0.0316165	0.0971388	-0.416102	-0.157976		1			0		446		18043098	BC019689	DFNA5	Homo sapiens deafness, autosomal dominant 5, mRNA (cDNA clone IMAGE:4412963), partial cds.
-1.92565	0.205193	0.790651	-0.103377	-0.908403	-0.527297	-0.561914	0.353577	1.50618	0.927755	0.893995	1.03512	-0.536508	-1.00643	-0.443478	-0.385256	-0.956824	-0.546734	-1.19452	-0.0389465	-0.246123	-0.251671	-0.462213	0.100769		1			0		447		23272812	BC037969	KIAA0789	Homo sapiens KIAA0789 gene product, mRNA (cDNA clone IMAGE:4517534), complete cds.
0.264734	-0.713204	-1.31712	0.534624	-0.676457	-1.21823	-0.663508	0.334194	0.82799	0.694042	1.59261	1.04692	-0.69707	-0.258249	-0.575751	-1.02264	-0.469785	-0.780913	-0.787698	0.105715	-0.274233	-0.696683	-0.398443	-0.239898		1			0		448		34191931	BC036758	MGC4836	Homo sapiens similar to hypothetical protein (L1H 3 region) - human, mRNA (cDNA clone MGC:46671 IMAGE:5563071), complete cds.
-0.399187	-1.14126	0.485504	0.0607744	-1.35622	-0.557588	-0.449765	-1.22166	-0.69688	0.645291	1.36547	-1.00147	-1.10119	-1.38963	-1.19188	-0.552166	-0.848954	-1.15896	-0.849069	-0.836968	-0.895533	-0.541658	-0.450335	-0.509346		1			0		449		23242904	BC035753	SLC41A3	Homo sapiens cDNA clone MGC:46071 IMAGE:5759490, complete cds.
-0.242175	-1.25884	-1.38269	-0.436107	-0.115185	0.119944	0.158404	-0.42844	0.078217	0.880604	1.41503	0.621351	-0.450624	-0.819641	-0.961437	-1.12745	-0.545629	-0.621503	-0.853703	-0.314151	-0.622886	0.0935412	0.15061	-0.121628		1			0		450		29791838	BC050434	FLJ10154	Homo sapiens hypothetical protein FLJ10154, mRNA (cDNA clone MGC:54176 IMAGE:6016552), complete cds.
-0.564105	0.85739	-0.635351	-0.341027	-0.166902	-0.832923	-0.628102	0.268456	-0.698281	-0.49711	1.06418	1.59157	-0.314453	-0.724173	-0.543779	-0.464622	-0.706373	-0.857964	-0.929157	-0.30087	-0.367992	-0.507482	-0.753425	-0.424899		1			0		451		34783609	BC057395	HISPPD2A	Homo sapiens KIAA0377 gene product, mRNA (cDNA clone MGC:60345 IMAGE:6142663), complete cds.
-0.00148746	0.553569	0.243932	-0.41711	-1.18615	-0.70436	-0.816036	0.730244	0.0285267	-0.427875	0.159213	1.45968	-0.983117	-0.772707	0.130512	-0.242448	-0.632872	-0.403781	-0.46436	0.055914	-0.622834	-0.65289	-0.0688745	-0.557647		1			0		452		12805372	BC002156	Gins4	Mus musculus RIKEN cDNA 2810037C03 gene, mRNA (cDNA clone MGC:7298 IMAGE:3485425), complete cds.
-0.539087	-0.108767	-1.14835	-1.06026	-0.852402	-0.906952	-0.426697	-1.00093	0.767004	1.47449	0.736259	-0.776	-1.14678	-0.642288	-0.27728	-1.52091	-0.456557	-0.986385	-0.375879	-0.186578	-0.700233	-0.262674	-0.172696	0.361516		1			0		453		13542894	BC005642	Stard4	Mus musculus StAR-related lipid transfer (START) domain containing 4, mRNA (cDNA clone MGC:12094 IMAGE:3709232), complete cds.
-0.0693436	-0.482596	-0.0285311	-0.755345	0.290454	0.282547	0.777847	0.972027	-0.102527	1.10486	-0.0483048	1.56173	0.368174	-0.686848	-0.242922	-0.698723	0.0618992	0.331223	-0.0752076	0.504878	-0.117549	-0.123991	0.117704	0.17452		1			0		454		21594452	BC031701	Cxx1c	Mus musculus RIKEN cDNA 2900027G03 gene, mRNA (cDNA clone MGC:25692 IMAGE:3594379), complete cds.
0.25811	-1.03053	0.46818	1.01456	-0.858329	-0.120438	-0.534807	1.02016	0.760029	-0.14639	0.683598	1.51745	-0.430105	-0.20884	-0.138665	-0.323472	-0.0783832	-0.592655	-0.599245	-0.205241	-0.219796	-0.294686	-0.538659	0.214131		1			0		455		16741538	BC016579	BC016579	Mus musculus cDNA sequence, BC016579, mRNA (cDNA clone MGC:27720 IMAGE:2615865), complete cds.
-0.525665	0.216562	-0.786451	-0.471051	-1.291	-0.741225	-0.284092	-0.383728	0.59169	0.353877	1.46935	0.840165	0.575298	-0.69153	-0.954078	-1.16664	-0.518086	-0.904177	-1.66952	-1.55983	-0.488194	-0.47898	-0.552037	-0.44689		1			0		456		22137723	BC029090	Zc3hav1	Mus musculus zinc finger CCCH type, antiviral 1, mRNA (cDNA clone MGC:27750 IMAGE:2651558), complete cds.
-0.537952	-0.0244923	-0.685414	-0.910982	-0.68069	0.247561	-0.102543	0.403562	-0.410726	0.548181	0.00763542	1.54257	-0.104582	0.151065	-0.581472	-0.316728	-0.696769	-1.01217	-0.968482	-0.695017	-0.541912	-0.377259	-0.726981	0.264795		1			0		457		19353141	BC024910	Cluap1	Mus musculus RIKEN cDNA 2610111M03 gene, mRNA (cDNA clone MGC:28015 IMAGE:3603454), complete cds.
-0.524619	-0.439595	-0.71102	1.04126	-0.749965	-0.146888	-0.168718	0.699361	0.619324	0.890034	-0.689211	1.42821	-0.138038	0.350343	-0.442013	0.0167124	-1.10645	-1.08644	-1.03783	-0.344837	-0.710483	-0.700715	-0.365776	-0.155531		1			0		458		19353395	BC024360	Myoz2	Mus musculus myozenin 2, mRNA (cDNA clone MGC:35862 IMAGE:5012436), complete cds.
-0.0443889	0.337785	-0.46406	0.559648	-0.236413	-0.713225	0.82976	0.16534	0.876271	1.45258	-0.260789	-0.11477	0.63678	-0.747444	0.181319	-0.273759	-0.124426	0.0291914	-0.0382781	0.31904	0.571503	0.0860908	0.660974	-0.176329		1			0		459		29387310	BC048390	BC048390	Mus musculus cDNA sequence BC048390, mRNA (cDNA clone MGC:56918 IMAGE:6312894), complete cds.
-0.190925	0.372079	0.187537	-0.185709	-0.282647	-0.193393	0.916683	-0.0651997	0.911423	0.361834	1.32975	0.148807	-0.255149	-0.129165	-0.556332	-0.386357	0.0208151	-0.699742	-0.236687	-0.316982	-0.173905	-0.427235	0.0853757	0.330255		1			0		460		29835161	BC051092	Prap1	Mus musculus proline-rich acidic protein 1, mRNA (cDNA clone MGC:58955 IMAGE:6529097), complete cds.
0.80709	-0.105579	-0.582135	0.200008	-0.977911	-1.01606	-0.186534	0.792564	1.51752	1.11593	0.901263	1.03713	0.0105765	0.112739	-0.019805	0.014928	-0.364148	-0.207978	-0.0872528	-0.377566	-0.303898	-0.687264	0.129288	0.110089		1			0		461		32766238	BC055116	5830434P21Rik	Mus musculus RIKEN cDNA 5830434P21 gene, mRNA (cDNA clone MGC:59386 IMAGE:6329995), complete cds.
0.0254555	1.16952	-1.00247	-1.26031	-0.47253	-0.31208	-0.270178	-1.08618	-0.879718	0.964977	0.170392	0.807458	0.0334787	-0.0673718	-0.321409	-1.30256	-0.120287	0.051615	-0.00229499	-0.118779	0.775775	0.248684	0.290401	-0.294687		1			0		462		15341886	BC013126	RALBP1	Homo sapiens ralA binding protein 1, mRNA (cDNA clone MGC:5006 IMAGE:3049077), complete cds.
0.305696	-0.176023	0.672977	0.855029	-0.169982	-0.418855	-0.142787	0.0672746	-0.645602	1.30768	-0.822294	-1.62504	0.0441087	-0.121845	0.592588	0.0960203	0.0851296	0.156747	-0.56994	-0.215986	-0.633225	-0.40261	-0.601779	-0.418257		1			0		463		15079320	BC011500	RNH1	Homo sapiens ribonuclease/angiogenin inhibitor, transcript variant 7, mRNA (cDNA clone MGC:18200 IMAGE:4155804), complete cds.
0.729106	-0.942119	-0.377601	1.01796	0.00575137	-0.043211	-0.095549	1.28045	-0.56817	0.532028	-0.0521947	0.14053	0.534485	-0.442955	0.428185	0.387982	-0.294508	-0.440011	-0.136525	0.414173	-0.380005	0.334118	0.0660286	0.175019		1			0		464		34785546	BC026222	SMARCC2	Homo sapiens SWI/SNF related, matrix associated, actin dependent regulator of chromatin, subfamily c, member 2, transcript variant 1, mRNA (cDNA clone MGC:21969 IMAGE:4395012), complete cds.
0.2592	-1.46067	-0.7991	0.299075	-0.129425	-0.633104	-0.557046	0.98483	-1.20309	0.00630161	0.367282	1.27341	-0.440447	-1.22949	0.0900079	-0.814848	-0.162145	-0.481887	-0.322109	-0.248157	-0.929749	-0.75016	-0.50091	-0.0534263		1			0		465		20380435	BC028157	POLR2C	Homo sapiens polymerase (RNA) II (DNA directed) polypeptide C, 33kDa, transcript variant gamma, mRNA (cDNA clone MGC:40083 IMAGE:5240953), complete cds.
-0.741565	-1.20907	0.753833	0.477415	-0.598062	-0.507103	-0.289125	0.301863	0.0700657	0.188676	-0.496147	0.356961	-0.493775	-0.281473	-0.358682	-0.647994	-0.559497	-0.471458	-0.498745	0.432705	-0.660571	-0.633681	-0.393161	1.00304		1			0		466		21619664	BC032787	CAMK1G	Homo sapiens calcium/calmodulin-dependent protein kinase IG, mRNA (cDNA clone MGC:44894 IMAGE:5179957), complete cds.
-0.0327325	-0.703883	-0.7697	0.0627427	-0.162233	-0.105777	-0.475296	1.17908	-0.50587	0.193941	0.385757	0.225809	-0.835294	-0.228354	0.646498	-0.153123	-0.519167	-0.628593	-0.80247	-0.0587825	-0.636405	-0.541131	-0.116819	-0.116153		1			0		467		13435584	BC004669	Cdc25c	Mus musculus cell division cycle 25 homolog C (S. cerevisiae), mRNA (cDNA clone MGC:6032 IMAGE:3498846), complete cds.
-0.380162	-0.68294	-1.13143	0.286143	-1.32639	0.282125	-0.250266	1.00472	0.249342	0.000224322	0.238929	0.823581	-0.666874	-0.692595	-0.849017	-0.308427	-1.21137	-1.41849	-1.16205	-0.146289	-0.987503	-0.520881	-0.317845	0.885691		1			0		468		13435626	BC004688	Nxn	Mus musculus nucleoredoxin, mRNA (cDNA clone MGC:7861 IMAGE:3501314), complete cds.
0.151141	-0.742184	0.268568	0.130343	-0.655293	-0.0626097	1.1194	0.865867	-0.95763	0.738629	0.271288	-0.575626	-0.118859	-0.485195	-0.401728	-0.142848	-0.779546	-0.543633	0.238086	0.0200456	-0.548587	-0.21571	0.116245	0.761353		1			0		469		20306203	BC028345	Slc26a2	Mus musculus solute carrier family 26 (sulfate transporter), member 2, mRNA (cDNA clone MGC:14061 IMAGE:4014785), complete cds.
-0.719809	0.226024	-0.695155	-0.87146	-1.42001	-0.666126	-0.208305	0.444487	-0.207982	1.2065	-0.0790726	1.0363	-0.123125	0.224614	-0.748005	-0.361527	-0.651028	-0.305755	-1.26714	-0.259583	-0.809317	-0.720643	-0.367494	-0.456373		1			0		470		21618803	BC031708	2310009E04Rik	Mus musculus RIKEN cDNA 2310009E04 gene, mRNA (cDNA clone MGC:25851 IMAGE:4194716), complete cds.
-0.916724	-0.0260485	0.175581	-0.580031	-0.699656	-0.00317959	-1.05111	-0.773249	0.250754	1.19366	1.09268	0.608109	-0.76945	-0.424744	-0.727989	-0.921132	0.480193	-0.0379945	-0.623464	-0.73513	-0.337435	-0.316231	-0.586944	-0.48537		1			0		471		17390510	BC018224	Nsg2	Mus musculus neuron specific gene family member 2, mRNA (cDNA clone MGC:25346 IMAGE:4527900), complete cds.
-2.8811	-1.11419	0.269062	0.511422	0.204492	0.139882	-0.417801	0.574886	-0.946497	1.18303	-0.0989821	0.412023	-0.553354	-0.96212	-0.974381	0.12964	0.487933	0.127207	-0.350478	-0.00224586	-0.37248	-0.323695	-0.178956	-0.0211893		1			0		472		20073154	BC027298	Rps6kl1	Mus musculus ribosomal protein S6 kinase-like 1, mRNA (cDNA clone MGC:28043 IMAGE:3672127), complete cds.
-0.619969	-0.718278	0.69435	0.390012	-1.10077	-0.748412	-0.60902	-0.442323	-0.105564	1.17122	0.411081	0.83461	-0.570034	-0.901915	-1.02963	-0.222118	-0.144029	-0.473388	-0.633291	0.293081	-0.706355	-0.69935	-0.706792	-0.438398		1			0		473		27768966	BC042512	Ttc7	Mus musculus tetratricopeptide repeat domain 7, mRNA (cDNA clone MGC:28640 IMAGE:4223801), complete cds.
-1.74935	-1.07638	0.0490375	0.205712	-1.07713	-1.27592	-0.689492	0.14746	0.728399	1.22592	-0.252393	0.443999	-0.144704	-0.735127	-0.800823	-1.14501	-1.0457	-0.900916	-0.493587	-0.29455	-1.00328	-0.777947	-0.977367	-0.0786246		1			0		474		17028423	BC017529	Camkk1	Mus musculus calcium/calmodulin-dependent protein kinase kinase 1, alpha, mRNA (cDNA clone MGC:27706 IMAGE:4924656), complete cds.
-0.11971	-1.14677	-3.07638	0.254731	0.0675499	0.342417	0.263061	0.19696	0.627917	0.965481	0.337968	0.430007	-0.395022	-0.0737242	-0.131058	-0.696773	-0.708003	0.344254	0.521413	0.669072	-0.695986	0.0596889	0.819705	0.509073		1			0		475		21594567	BC032152	Oasl1	Mus musculus 2'-5' oligoadenylate synthetase-like 1, mRNA (cDNA clone MGC:29403 IMAGE:5068699), complete cds.
-0.680387	0.844715	0.156934	1.16236	-0.402832	-1.14085	-0.698485	0.12521	0.16981	1.29098	-0.622782	0.405324	-0.482821	-0.840546	-0.241746	0.105155	-0.575447	-0.528213	-0.68279	-0.407814	-0.457967	-0.449788	-0.0911149	0.0150179		1			0		476		22268000	BC026929	Fbxo31	Mus musculus F-box only protein 31, mRNA (cDNA clone MGC:30486 IMAGE:4194857), complete cds.
-0.500843	-1.64386	-1.38082	-0.561213	-0.442617	-1.08743	-1.28947	-0.387802	0.457941	-0.897957	1.08918	1.2692	-0.680512	-0.395503	0.151706	-0.044069	-0.930067	-1.44713	-1.46566	-1.41243	-0.585914	-0.697604	-0.740048	-0.228377		1			0		477		23274010	BC023860	Suv39h1	Mus musculus suppressor of variegation 3-9 homolog 1 (Drosophila), mRNA (cDNA clone MGC:36038 IMAGE:5352230), complete cds.
-0.405167	-0.386409	0.243864	1.10314	-0.328265	-0.596739	-0.374297	-0.240784	0.245008	-0.982239	1.27367	-0.012196	-0.662042	-0.723476	-0.189652	-0.510737	-0.46574	-1.01788	-0.779317	-0.457285	-0.541246	-0.575079	-0.29444	-0.202018		1			0		478		18606484	BC023086	Asb3	Mus musculus ankyrin repeat and SOCS box-containing protein 3, mRNA (cDNA clone MGC:36977 IMAGE:4947610), complete cds.
-0.264109	-0.436269	0.144588	-0.215997	0.221345	0.23192	0.593135	-0.0847797	0.300227	0.64853	-0.270357	0.291315	-0.131772	0.331814	-0.247893	-0.338907	0.289109	-0.036648	0.744737	-0.0310393	-0.226519	-0.594876	0.162095	-1.11945		1			0		479		31418255	BC053424	Sip1	Mus musculus survivor of motor neuron protein interacting protein 1, mRNA (cDNA clone MGC:59266 IMAGE:6336522), complete cds.
-0.448408	-0.0612663	-0.0607644	-1.10467	-0.323336	-0.667755	0.144514	-0.179391	-0.528139	0.787282	1.30403	0.419291	-0.909222	-1.28382	-0.145373	0.132697	-1.11111	-0.860049	-0.84063	-0.457022	-0.491354	-0.733997	-0.551853	-0.353247		1			0		480		24659590	BC039145	GLT8D3	Homo sapiens hypothetical protein LOC283464, mRNA (cDNA clone MGC:21651 IMAGE:4508300), complete cds.
-1.03582	-1.02264	0.290885	0.0216517	-0.237682	-0.632167	-0.364369	0.739857	0.11628	0.385514	1.27483	0.512748	-0.574253	0.133469	-0.854311	0.194687	-0.649393	-0.298031	-0.516838	-0.364696	-0.368074	-0.0507602	-0.218104	0.235309		1			0		481		23274209	BC037986	TUG1	Homo sapiens hypothetical protein FLJ20618, mRNA (cDNA clone MGC:46067 IMAGE:5521115), complete cds.
-1.24122	-1.48625	-0.0711113	0.781792	-0.805126	-0.560221	-0.0266135	0.465098	-0.133472	0.786776	1.29045	-0.214667	-0.457533	-0.31589	-1.08759	0.356273	-1.15189	-0.663785	-0.430162	0.231211	-0.855185	-0.875806	-0.422233	-0.090091		1			0		482		15079296	BC011487	BC011487	Mus musculus cDNA sequence BC011487, mRNA (cDNA clone MGC:7793 IMAGE:3499593), complete cds.
-1.35003	-0.528396	0.239806	-0.501353	0.203446	0.558322	-0.374948	0.303065	0.444916	-0.200926	1.25574	0.361819	-0.249171	-0.274553	-0.116561	-0.075365	-0.377246	0.2153	-0.415201	-0.383612	-0.127085	-0.0350588	-0.193659	-0.289566		1			0		483		19353112	BC024608	Hspc171	Mus musculus HSPC171 protein, mRNA (cDNA clone MGC:25457 IMAGE:4242513), complete cds.
-0.615005	-0.149124	0.00287963	0.845747	0.207249	-0.604448	0.420822	0.231174	-0.555907	-0.0603078	0.737553	0.575337	0.1416	0.396631	-0.188205	0.224103	0.460296	0.208762	0.81995	0.548094	-0.103029	-0.199689	0.568173	0.513602		1			0		484		20071139	BC027229	4933424B01Rik	Mus musculus RIKEN cDNA 4933424B01 gene, mRNA (cDNA clone MGC:28997 IMAGE:2615769), complete cds.
0.904697	0.220581	-0.980194	-0.0890134	-0.519038	0.0803705	-0.757549	-0.639976	1.22494	-0.148713	0.396405	-0.984731	0.422309	-0.342077	-0.109851	-0.28589	-0.91064	-0.677785	-1.2076	-1.06746	-0.537127	-0.547434	-0.671484	-0.783812		1			0		485		18044901	BC020157	3110005G23Rik	Mus musculus RIKEN cDNA 3110005G23 gene, mRNA (cDNA clone MGC:28055 IMAGE:3708193), complete cds.
0.600241	0.200481	-0.734085	0.439293	0.02827	-0.556065	-0.341831	-0.346269	0.189505	1.2143	0.668373	-0.00366188	-0.464555	-0.304261	0.0107963	0.213459	-0.0970474	-0.156804	-0.400185	-1.1215	0.198488	-0.590221	-0.145845	-1.23584		1			0		486		20071939	BC027045	Nap1l3	Mus musculus nucleosome assembly protein 1-like 3, mRNA (cDNA clone MGC:38984 IMAGE:5363560), complete cds.
-0.600828	0.0419144	-0.373381	-0.754097	-0.254371	0.204272	-0.796696	0.230788	0.178971	-0.210789	1.28753	0.258492	0.597494	-0.652499	-0.220706	0.178348	-0.867106	-0.588522	-0.751163	-0.759809	-0.795003	-0.642528	-0.399313	0.15368		1			0		487		22137445	BC029182	Ccdc44	Mus musculus RIKEN cDNA 2310066I18 gene, mRNA (cDNA clone MGC:36842 IMAGE:4195338), complete cds.
-1.37869	-0.379239	-1.48647	0.750104	-0.577475	-0.383035	0.250105	1.18456	0.200394	0.989571	-0.40922	0.548392	0.0532643	0.0959366	-0.659195	-0.813276	-0.957157	-0.692861	-0.680491	-0.163661	-0.753409	-0.097292	0.0530209	0.569541		1			0		488		23273732	BC038059	Dleu7	Mus musculus cDNA sequence BC038059, mRNA (cDNA clone MGC:47306 IMAGE:4235022), complete cds.
0.299075	-0.508666	-0.776	0.539799	-0.245814	-0.214934	0.563211	-0.518577	-0.916386	0.627252	0.111206	-1.69396	-0.544338	-0.685839	-1.13824	-1.06764	0.675395	-0.370603	-0.361138	-0.743477	-0.914187	-0.0616193	-0.0776743	-0.154524		1			0		489		21618570	BC032556	C6orf188	Homo sapiens chromosome 6 open reading frame 188, mRNA (cDNA clone MGC:45451 IMAGE:5561384), complete cds.
-1.49403	0.285028	-0.480393	-0.158464	-0.689072	-0.00370382	-0.414198	0.704128	-0.549908	0.32929	-0.537192	1.04203	-0.836446	-1.06517	-0.979878	0.594215	-0.980641	-1.19827	-0.976117	-0.284918	-0.557342	-0.608531	-0.314933	0.687267		1			0		490		15029898	BC011174	Ap4m1	Mus musculus adaptor-related protein complex AP-4, mu 1, mRNA (cDNA clone MGC:18820 IMAGE:4207033), complete cds.
-1.50261	-0.24278	-0.655337	-0.0103545	1.00865	0.800165	0.584785	-0.0379315	-0.311761	-0.461083	1.07382	0.121192	0.0593899	-0.301455	-0.0709438	0.149481	-0.494796	-0.260711	-0.259206	0.438779	-0.434174	-0.129787	-0.305965	0.703577		1			0		491		19263861	BC025084	Cenph	Mus musculus centromere autoantigen H, mRNA (cDNA clone MGC:35851 IMAGE:3501244), complete cds.
0.304605	-0.188187	0.056811	0.289935	-0.0770532	-1.33357	-0.474944	-0.393916	-1.89063	-0.896239	-0.242953	-0.968623	-0.790603	-0.343244	-0.101172	0.648231	-0.267982	-0.39329	-0.482367	0.733823	-0.194386	-0.188077	-0.0959815	-0.224914		1			0		492		22268031	BC027415	Ppp2r3a	Mus musculus protein phosphatase 2 (formerly 2A), regulatory subunit B'', alpha, mRNA (cDNA clone MGC:36855 IMAGE:4235453), complete cds.
0.735124	0.173576	0.359826	0.30477	-0.66452	-0.469864	-0.329546	0.732608	-0.796018	0.255937	0.196487	0.510673	-0.543129	-0.268094	0.496599	-0.535276	0.704073	-0.0467064	0.188964	0.428169	0.202053	-0.159404	0.428287	-0.192681		1			0		493		15489372	BC013781	TUBGCP3	Homo sapiens tubulin, gamma complex associated protein 3, mRNA (cDNA clone MGC:9866 IMAGE:3867019), complete cds.
-0.0938259	0.87113	-0.575392	-0.318546	-0.635839	0.306501	-0.369591	0.695593	-0.690685	0.324188	0.849287	-0.131608	0.51391	-0.338646	0.295053	-0.13649	-0.550076	0.0375193	-0.381614	0.703521	-0.164628	0.00132955	0.132771	0.479758		1			0		494		34190879	BC017056		Homo sapiens cDNA clone MGC:9417 IMAGE:3887670, complete cds.
0.137433	-0.525166	-0.0890325	1.09991	-0.726163	-0.168537	0.0336591	0.181209	-0.937276	0.482409	0.000213503	-0.0824743	-0.336575	-0.395058	-1.19898	-0.310347	-0.425315	-0.108835	-0.47997	0.390957	-0.171729	-0.211873	-0.288228	0.675852		1			0		495		14198206	BC008163	BC008163	Mus musculus cDNA sequence BC008163, mRNA (cDNA clone MGC:11672 IMAGE:3709256), complete cds.
1.44468	0.739105	2.75746	1.11979	-0.601297	0.0114942	0.321065	0.109583	-0.0467564	0.727589	-0.205091	0.788159	1.5346	0.81265	1.44077	2.11538	-1.28544	-0.516981	0.0509279	0.148011	-0.658058	-0.778248	-0.794228	-0.720734		0			6		496		17389241	BC017679	Mtf1	Mus musculus metal response element binding transcription factor 1, mRNA (cDNA clone MGC:18436 IMAGE:4210829), complete cds.
0.459494	0.469535	1.03455	2.75596	-0.515078	-0.930472	0.36769	0.890451	-0.607376	0.152774	0.241468	0.452415	1.32362	0.53964	0.767006	1.02859	-0.388917	-0.568393	-0.192998	0.500812	-0.507985	-0.681937	-0.234528	0.299178		0			4		497		29124466	BC048904	Myst2	Mus musculus MYST histone acetyltransferase 2, mRNA (cDNA clone MGC:56758 IMAGE:6492124), complete cds.
1.56817	1.58141	0.227566	0.226855	-0.4142	0.884477	-0.11549	-3.11342	0.0323315	0.299758	-2.34344	-3.55961	1.11724	1.06263	-0.703088	-1.40776	-0.904844	-0.187897	-0.286061	-1.05039	-0.796897	-0.186223	-1.46975	-1.85388		0			4		498		29835165	BC051080	Ric8b	Mus musculus cDNA sequence BC051080, mRNA (cDNA clone MGC:58970 IMAGE:6490136), complete cds.
0.380214	2.30646	-0.94313	1.98176	0.102309	0.481913	0.351544	0.597474	0.267086	-0.284195	-0.145563	0.0111528	-0.229507	0.729497	-0.276963	0.750825	-0.474044	-0.32087	-0.456905	0.17298	-0.283226	-0.145097	-0.324497	0.0571751		0			4		499		22766877	BC037479	D330012F22Rik	Mus musculus RIKEN cDNA D330012F22 gene, mRNA (cDNA clone MGC:47349 IMAGE:4458984), complete cds.
-0.33072	0.874511	1.46149	1.59091	0.7186	-0.557427	0.364887	1.16515	-0.38945	-0.246878	0.302734	1.01927	-0.113323	-0.467624	0.729246	1.2521	-0.138515	-0.651474	0.148878	0.0422661	-0.192718	-0.226864	0.114256	-0.219181		0			4		500		21595148	BC032196		Mus musculus cDNA clone MGC:38244 IMAGE:5324059, complete cds.
-1.54003	0.00454598	-0.860307	2.1705	-0.541291	-0.525	0.528943	0.583451	0.456604	-0.46222	-0.186222	-0.980886	-0.330821	-0.336513	1.34607	1.71386	-0.318397	-0.522677	-0.840026	0.0204225	-0.0659025	-0.541998	-0.0896043	-0.251635		0			3		501		13435845	BC004773	4930506L13Rik	Mus musculus RIKEN cDNA 4930506L13 gene, mRNA (cDNA clone MGC:7152 IMAGE:3256753), complete cds.
-0.541128	0.379809	-0.498522	2.41651	-0.603202	-0.159867	0.20863	-0.0386656	-0.945536	-0.0240969	-0.251121	-0.349117	0.770491	-0.553274	-0.573293	1.01273	-0.615539	-0.923348	-0.693171	0.123355	-0.331621	-0.506067	-0.231072	0.0580414		0			3		502		15030229	BC011375	THRAP4	Homo sapiens thyroid hormone receptor associated protein 4, mRNA (cDNA clone MGC:8748 IMAGE:3866038), complete cds.
-0.191234	-0.24324	3.13091	1.98497	-0.576899	0.25483	-0.387984	-0.207878	-0.420159	0.965954	0.149175	-1.12003	-0.732114	-0.707173	-0.0605387	0.684505	0.531299	0.422524	-0.146705	0.669576	-0.404819	-0.332481	-0.407323	0.0159828		0			3		503		21707850	BC034369	Gtf3c2	Mus musculus general transcription factor IIIC, polypeptide 2, beta, mRNA (cDNA clone MGC:28250 IMAGE:3994677), complete cds.
-0.171121	-1.30136	1.98542	1.77145	-0.454295	-0.411135	-0.494396	-0.117664	-0.163397	0.729909	1.06626	0.536173	-0.450037	0.518384	-0.360578	0.752272	-1.06543	-1.14769	-1.2334	-0.204325	-0.453489	-0.359191	-0.106887	-0.111302		0			3		504		19353946	BC024463	Eif3s6ip	Mus musculus eukaryotic translation initiation factor 3, subunit 6 interacting protein, mRNA (cDNA clone MGC:37328 IMAGE:4975621), complete cds.
-1.28779	-0.800661	0.645643	1.77082	-0.290273	0.0930558	0.597321	1.00666	-0.607134	0.192902	-0.293063	0.607143	0.826845	-0.283603	-0.709101	1.59212	-1.43545	-1.38044	-0.789536	0.0741697	-0.678283	-0.616133	-0.299009	0.386943		0			3		505		28981405	BC048786	Ap3d1	Mus musculus adaptor-related protein complex 3, delta 1 subunit, mRNA (cDNA clone MGC:54776 IMAGE:6489789), complete cds.
-0.753541	-0.702168	1.47302	2.4599	-0.876265	-0.129427	0.364539	0.946162	-0.443602	-0.24826	0.577065	-0.96151	-0.65891	-0.187269	-0.329738	2.21968	-1.16476	-1.16496	-0.758209	0.468917	-0.952182	-0.476384	-1.04748	-0.0629246		0			3		506		29387316	BC048397	1200011O22Rik	Mus musculus RIKEN cDNA 1200011O22 gene, mRNA (cDNA clone MGC:56986 IMAGE:6396815), complete cds.
-1.55424	-0.332678	-0.739185	1.41124	0.157095	-0.670797	-0.863298	0.124712	-0.900998	0.483299	1.14409	0.890676	1.11171	-0.20439	-0.690601	0.990054	-0.464252	-1.09132	-0.542845	0.0551491	-0.644167	-0.440386	-0.126896	0.531099		0			3		507		17512396	BC019161	Ppp2cb	Mus musculus protein phosphatase 2a, catalytic subunit, beta isoform, mRNA (cDNA clone MGC:29430 IMAGE:3674696), complete cds.
-0.0834859	-0.758724	0.574994	1.50053	-0.400075	-0.491756	0.466087	0.826831	-0.191057	-0.829206	0.570307	0.0902579	0.732048	-0.268951	0.579079	2.22889	-0.326587	-0.601933	-0.318392	-0.082967	-0.502969	-0.231549	0.299901	0.249852		0			3		508		15928867	BC014896	USP18	Homo sapiens ubiquitin specific protease 18, mRNA (cDNA clone MGC:10206 IMAGE:3910720), complete cds.
-1.61356	-0.300643	1.69715	2.13789	0.431453	0.208317	0.602348	-0.547427	-1.28489	0.738279	0.370651	-1.58839	-0.646198	0.16678	-0.255019	0.833271	-0.23251	0.359756	-0.591007	0.00384686	0.147333	0.246384	-0.221205	-1.017		0			3		509		13435527	BC004640	Wwtr1	Mus musculus WW domain containing transcription regulator 1, mRNA (cDNA clone MGC:7084 IMAGE:3157246), complete cds.
1.29463	-0.628968	0.163161	1.40249	-0.491707	0.432687	-0.432643	0.688342	-0.958317	0.611748	0.423336	-0.394582	0.0557815	0.54113	-1.02427	1.02744	-0.7134	-0.875599	-1.05424	-0.66098	-0.246501	-0.128989	-0.329836	-0.531258		0			3		510		15012138	BC010978	Smpd2	Mus musculus sphingomyelin phosphodiesterase 2, neutral, mRNA (cDNA clone MGC:13839 IMAGE:4193282), complete cds.
-1.37785	-0.423658	0.158909	1.21185	-1.05279	-0.598284	0.0432444	1.0713	-0.0581785	-0.530057	-0.22615	0.825289	0.748277	0.0646994	-0.034973	1.35669	-1.22941	-1.19883	-1.24467	0.238805	-1.0817	-0.5022	0.0485864	0.00117676		0			3		511		15214573	BC012412	Gckr	Mus musculus glucokinase regulatory protein, mRNA (cDNA clone MGC:19300 IMAGE:4159892), complete cds.
-1.1845	-1.88603	1.82844	1.42018	-0.697764	-1.21208	-0.301417	-0.0227303	0.801163	0.0932505	-0.300238	0.632785	-0.811405	-1.06624	-1.18141	0.82855	-0.867398	-0.778176	-1.21047	0.315775	-0.957181	-0.47163	-0.63446	-0.100425		0			3		512		21707461	BC033789	ACTL7B	Homo sapiens actin-like 7B, mRNA (cDNA clone MGC:44979 IMAGE:5164969), complete cds.
1.50486	-0.625426	-1.00139	1.46484	-0.0252769	0.613409	0.15721	0.311785	-0.779503	0.356985	-0.304821	-1.2163	-0.165993	-0.126402	-0.197264	0.799705	-0.648929	-0.461107	-0.56677	0.139975	-0.821052	-0.310789	-0.763836	-0.264964		0			3		513		25058323	BC039888	PRKACG	Homo sapiens protein kinase, cAMP-dependent, catalytic, gamma, mRNA (cDNA clone MGC:47865 IMAGE:5165721), complete cds.
1.18836	-0.388138	1.25128	-0.035801	-0.216212	-0.774808	-0.172203	-1.75925	-0.472154	-0.611519	-2.83144	-4.29826	-0.63875	0.365362	0.994134	-1.05045	-1.30937	-0.29001	0.0417266	-1.16346	-0.610043	-0.654942	-0.760342	-1.41146		0			3		514		23398549	BC038264	Mbd3	Mus musculus methyl-CpG binding domain protein 3, mRNA (cDNA clone MGC:46876 IMAGE:5250237), complete cds.
-0.614929	0.0023684	0.891352	1.98234	0.0731368	-0.129015	-0.0785164	-0.708301	-0.640604	-0.7569	0.318941	-2.30103	-0.149224	0.0301355	0.440107	1.11704	-0.443671	0.561981	-0.117818	-0.0527288	-0.756943	-0.494192	-1.61848	-1.21092		0			2		515		15489218	BC013716	Hsf1	Mus musculus heat shock factor 1, mRNA (cDNA clone MGC:18620 IMAGE:3978881), complete cds.
-0.69166	-1.20703	-0.358049	-0.773627	-0.956727	-0.390558	0.572778	-1.07455	0.751914	0.445198	-0.633302	-3.614	-0.734045	-0.765255	1.32258	1.30757	-0.964303	-0.431489	0.116735	-1.60832	-0.815293	0.0855776	-0.306555	-1.68055		0			2		516		24660354	BC038939	Stub1	Mus musculus STIP1 homology and U-Box containing protein 1, mRNA (cDNA clone MGC:46850 IMAGE:2598940), complete cds.
-0.668447	-0.418282	0.130351	3.52567	-0.815552	-0.306566	0.235954	-0.300074	-0.35103	-0.306285	0.10506	-0.154135	-0.835753	-0.389327	-0.152398	1.35106	-0.629802	-0.663416	-0.997959	0.00597479	-0.199734	-0.1747	-0.286109	0.258179		0			2		517		34190966	BC020563	TREX1	Homo sapiens three prime repair exonuclease 1, transcript variant 5, mRNA (cDNA clone MGC:21482 IMAGE:3853306), complete cds.
-2.4602	0.452754	0.886915	3.59611	0.754186	-0.616275	0.491273	0.147873	-0.199163	-0.107601	-1.38523	-1.18275	-0.0450377	-0.728896	0.244789	1.31341	0.272838	-0.239231	0.129129	0.42191	-0.117416	-0.00417108	-0.367305	-0.435321		0			2		518		21707234	BC033795	TTC30B	Homo sapiens hypothetical protein FLJ30990, mRNA (cDNA clone MGC:45475 IMAGE:5175299), complete cds.
-0.419025	0.0762902	0.964538	2.38778	-0.650178	0.0803159	-0.231644	0.891256	-0.71247	0.182317	0.141169	0.102874	-0.843135	-0.607928	0.343004	1.78309	-0.60394	-0.283413	-0.828391	0.326029	-0.621928	-0.734995	-0.488543	-0.282243		0			2		519		21707294	BC033679	TUBB1	Homo sapiens tubulin, beta 1, mRNA (cDNA clone MGC:44928 IMAGE:5180793), complete cds.
-0.906717	-0.166636	-0.524464	1.02966	-0.784411	0.314393	0.118192	1.01258	-1.04815	0.804814	0.183556	-0.421525	-0.635422	-0.01814	1.42328	1.45805	-1.32571	-1.07854	-1.01767	-0.315752	-0.734752	-0.506948	-0.380585	-0.112903		0			2		520		13097356	BC003426	Eif2b1	Mus musculus eukaryotic translation initiation factor 2B, subunit 1 (alpha), mRNA (cDNA clone MGC:6458 IMAGE:2615801), complete cds.
-0.241426	-0.261031	0.105179	1.89827	0.0840255	-0.190032	0.19604	0.64193	-0.588321	0.0911311	-0.628824	0.266306	-1.29612	-0.99114	-0.228643	1.5694	-0.739591	-1.10954	-1.39326	-0.692889	-0.604419	-0.304493	-0.574627	0.0430736		0			2		521		15029771	BC011106	Arbp	Mus musculus acidic ribosomal phosphoprotein P0, mRNA (cDNA clone MGC:18649 IMAGE:3982438), complete cds.
-1.35581	0.473556	0.369007	2.18326	-1.50603	-0.516238	-0.429097	0.165886	0.431286	0.0635154	-0.202169	0.986877	-0.869873	-0.679614	0.229311	1.17559	-1.44413	-1.22839	-0.136757	0.333407	-0.569547	-0.698795	-0.190712	-0.0134995		0			2		522		20379965	BC027797	Sp3	Mus musculus trans-acting transcription factor 3, mRNA (cDNA clone MGC:38209 IMAGE:5323205), complete cds.
1.02927	-2.08252	0.993457	2.25834	-1.37091	-0.602841	-0.441987	0.643985	-0.00461462	0.0707685	0.03081	-1.26451	-0.742577	-0.390847	0.22239	1.00739	-0.878485	-1.26526	-1.04231	-0.419341	-0.83214	-0.282936	-0.618142	0.155771		0			2		523		19388012	BC025816	BC025816	Mus musculus cDNA sequence BC025816, mRNA (cDNA clone MGC:37805 IMAGE:5098064), complete cds.
-1.30906	-0.930331	0.441834	0.441834	0.160509	-1.63785	-0.405634	-0.54999	0.582517	0.380901	-0.508611	-1.23978	-0.647683	-0.696223	1.10202	1.08728	-1.34128	-1.07781	-1.03739	-0.598118	-0.603732	-0.759693	-0.426431	-0.554542		0			2		524		21706750	BC034162	Dnajb12	Mus musculus DnaJ (Hsp40) homolog, subfamily B, member 12, mRNA (cDNA clone MGC:35897 IMAGE:5043868), complete cds.
-0.387634	0.342294	0.964203	1.96399	0.205145	0.434576	-0.787299	-0.21832	-0.130999	0.461288	0.172143	-0.772382	-0.329324	-0.0836334	-0.0467847	1.25227	-0.896903	-0.327313	-0.939538	-0.113401	-0.327175	-0.129914	-0.236365	0.0828892		0			2		525		20809989	BC029241	Xpa	Mus musculus xeroderma pigmentosum, complementation group A, mRNA (cDNA clone MGC:36016 IMAGE:4489063), complete cds.
-0.144383	0.872908	-0.526221	2.22058	-0.324689	-0.669317	-0.0175784	0.371229	-0.645399	0.880149	0.335625	-0.594484	-0.200468	-0.133371	0.641615	1.80717	-0.352165	-0.416656	-0.313155	0.326182	-0.761065	-0.808449	-0.655446	-0.558358		0			2		526		29351616	BC049257	Sec24d	Mus musculus SEC24 related gene family, member D (S. cerevisiae), mRNA (cDNA clone MGC:55088 IMAGE:5150771), complete cds.
-0.390723	0.225517	1.38229	2.0068	-1.19509	-0.725264	-0.119438	1.14942	-1.20969	0.718452	-0.565384	0.0129498	0.114513	-0.344723	-0.158106	-0.526613	-0.537628	-0.672159	0.0369337	0.463634	-0.685379	-0.475475	-0.183808	0.21118		0			2		527		22137456	BC029133	2810406C15Rik	Mus musculus RIKEN cDNA 2810406C15 gene, mRNA (cDNA clone MGC:37090 IMAGE:4951596), complete cds.
-0.833319	-0.0469687	-1.16845	1.08171	-0.0174769	-0.494391	-1.33069	0.790564	-1.81834	-0.675279	0.363057	-0.38533	0.22731	-0.32581	0.79168	1.13244	-0.55519	-0.294101	-0.522998	0.246724	-0.509423	-0.197983	0.277604	-0.0991096		0			2		528		13529310	BC005408	LRRK1	Homo sapiens leucine-rich repeat kinase 1, mRNA (cDNA clone IMAGE:3463078), partial cds.
-1.49569	-0.887872	0.526013	1.27538	-1.19792	0.137578	-0.766627	-0.958536	0.421721	-0.191071	1.09638	-0.6424	0.0574718	-0.225848	-0.247115	1.10469	-0.514229	-0.882099	-0.888995	-0.445089	-0.480654	-0.149095	-0.248907	-0.390207		0			2		529		14198246	BC008183	NT5C	Homo sapiens 5', 3'-nucleotidase, cytosolic, mRNA (cDNA clone MGC:16998 IMAGE:4183256), complete cds.
-1.1715	-0.205153	0.398257	1.21374	-0.862414	-0.243072	0.137056	0.722028	0.00121352	0.554093	0.237937	-0.274298	-0.781567	-0.245578	-0.284156	2.29184	-0.363055	-0.710614	-0.242276	0.545192	-0.560377	-0.714767	-0.332175	0.191532		0			2		530		20809316	BC029616	C9orf3	Homo sapiens chromosome 9 open reading frame 3, mRNA (cDNA clone MGC:9508 IMAGE:3877098), complete cds.
-0.973	-0.209194	-0.323063	1.70404	-1.35502	-0.0171265	-0.147528	-0.338284	-0.977361	0.129619	-0.0596438	0.942541	0.0268454	-0.301814	-0.114479	1.50438	-0.60825	-0.609628	-1.06656	-0.486774	-0.207498	-0.261576	-0.327394	0.035835		0			2		531		14789610	BC010741	TRIT1	Homo sapiens tRNA isopentenyltransferase 1, mRNA (cDNA clone IMAGE:3905836), partial cds.
-0.443029	0.348844	1.25996	0.152339	0.11315	0.628802	0.686008	0.483875	-2.10823	-0.111208	-0.56589	0.853533	-0.626475	-0.352175	1.26065	-0.361962	-0.411932	0.234728	-0.193867	0.234292	0.140099	0.0807054	-0.327448	0.304523		0			2		532		15277812	BC012920	DNTT	Homo sapiens deoxynucleotidyltransferase, terminal, mRNA (cDNA clone MGC:21346 IMAGE:4509721), complete cds.
0.38357	-0.882756	0.333621	1.86879	-0.200917	-0.996897	0.576007	0.750079	0.641709	0.0555844	0.0811719	1.0064	0.687011	0.345757	-0.628661	-0.268928	-0.0454344	0.18922	0.0623352	-0.436254	-0.743891	-0.441137	-0.922391	-0.251682		0			2		533		19343926	BC025695	EDG4	Homo sapiens endothelial differentiation, lysophosphatidic acid G-protein-coupled receptor, 4, mRNA (cDNA clone MGC:34227 IMAGE:5209267), complete cds.
0.980848	-0.332469	-0.919561	1.18289	-1.03719	-0.139359	0.20094	0.437755	-0.197253	0.556331	-0.679415	-0.314481	0.0698616	-0.468372	-0.559033	1.66999	-0.747599	-0.621518	-0.0277838	0.565277	-1.11884	-0.796334	-0.188733	-0.018444		0			2		534		21619557	BC032236	ARMCX4	Homo sapiens armadillo repeat containing, X-linked 4, mRNA (cDNA clone MGC:40053 IMAGE:5246921), complete cds.
-0.235583	0.0514348	-0.144993	1.57893	-1.39914	-0.805378	-0.89528	-0.850581	-0.268311	0.0854879	0.351663	-0.311191	-0.694849	0.0489685	-0.601368	1.39311	-0.697888	-0.853114	-0.651326	-0.17919	-0.284049	-0.433048	-0.460152	0.00137207		0			2		535		21595722	BC032534	ZNF703	Homo sapiens hypothetical protein FLJ14299, mRNA (cDNA clone MGC:44951 IMAGE:5527569), complete cds.
-0.156113	-0.712595	-1.33151	1.82608	0.274687	0.366072	0.507094	0.674424	-0.220739	0.904362	0.747036	1.11005	-0.72329	-0.817163	-0.65331	0.759765	-0.251206	0.203146	-0.544782	-0.064501	-0.00330973	0.146153	-0.105572	-0.0199045		0			2		536		16307135	BC009655	Rpl3	Mus musculus ribosomal protein L3, mRNA (cDNA clone MGC:6334 IMAGE:3485069), complete cds.
0.0301771	-2.46464	-0.412854	1.69897	0.217041	-0.946264	-2.26279	-1.07476	0.731083	-0.0651144	-0.436318	-1.23859	-0.446161	-0.354058	-1.28839	1.34414	-0.138701	-0.854693	-1.46538	-0.599245	0.310387	-0.344934	-0.600191	-1.01705		0			2		537		13277887	BC003818	Rela	Mus musculus v-rel reticuloendotheliosis viral oncogene homolog A (avian), mRNA (cDNA clone MGC:6177 IMAGE:3489295), complete cds.
-0.560658	-0.393192	-1.4775	-0.961829	-0.770413	-0.41775	-0.287921	0.781427	-0.839853	0.656808	0.334053	0.270311	0.723582	-0.314897	0.129996	1.18865	-1.34378	-0.781896	-1.18398	-0.176449	-0.771781	-0.605558	-0.282999	-0.0400652		0			2		538		13905213	BC006903	Egln1	Mus musculus EGL nine homolog 1 (C. elegans), mRNA (cDNA clone MGC:11947 IMAGE:3600175), complete cds.
0.556545	-0.794763	0.875194	1.61981	-0.70138	0.827474	-0.103338	0.878623	-0.336549	0.0195923	-0.20868	-0.750692	-0.599088	-0.812928	0.216858	2.25132	-1.22022	-1.21667	-1.13732	-0.0359393	-0.604754	-0.365402	-0.90947	-0.507596		0			2		539		18043019	BC019959	Tuba4	Mus musculus tubulin, alpha 4, mRNA (cDNA clone MGC:18926 IMAGE:3597093), complete cds.
-0.365936	-1.30141	-0.0824552	1.55861	-0.282516	-0.219808	-0.20103	0.294896	-1.18219	0.211367	0.465212	0.578883	-0.442341	-0.10331	-0.691971	1.0989	-1.27245	-1.02888	-1.06875	-0.750362	-0.45222	-0.722074	-0.670652	-0.0468689		0			2		540		18043000	BC019500	Prim2	Mus musculus DNA primase, p58 subunit, mRNA (cDNA clone MGC:18491 IMAGE:3602929), complete cds.
-0.33686	-0.994065	1.76978	0.576658	-0.815377	-1.17782	-0.270027	-0.554006	-0.3673	-0.56625	0.659646	0.118619	-0.877219	-0.439083	0.699871	-0.798325	-0.432672	-0.071328	0.112993	-0.517651	-0.523105	-0.627701	0.531129	-0.486305		0			2		541		18043354	BC020077	BC020077	Mus musculus cDNA sequence BC020077, mRNA (cDNA clone MGC:28352 IMAGE:4018470), complete cds.
-0.897953	0.589374	1.85083	1.19727	-1.44258	-0.38145	0.282338	0.165468	-0.554428	0.0780202	-0.04384	-0.0717957	-0.204998	-0.80389	0.409786	0.134254	-0.0302619	-0.499637	0.431751	0.434764	-0.0611737	-0.499027	0.140713	0.0434005		0			2		542		20809433	BC029023	Trrap	Mus musculus expressed sequence AI481500, mRNA (cDNA clone MGC:32458 IMAGE:5043876), complete cds.
-1.11352	0.396938	0.933184	2.45319	-0.698846	-0.422947	0.873467	-0.389958	0.00519516	-0.0138185	-1.14989	-0.496505	-0.461829	-0.603718	-0.681227	0.900745	-0.0566667	-0.763984	0.0251911	0.0917384	-0.389773	-0.523615	0.440506	0.48227		0			2		543		18606448	BC023009	Gsg1	Mus musculus germ cell-specific gene 1, mRNA (cDNA clone MGC:36019 IMAGE:5364798), complete cds.
1.76358	0.40183	0.999012	1.60596	0.124072	-0.0327812	-0.539983	-0.132587	-0.08945	0.487203	-1.20239	0.0328287	0.195093	-0.26679	-0.026064	0.589572	0.00428205	-0.387035	-0.00656258	0.221674	-0.189182	-0.343831	0.116884	-0.880799		0			2		544		19343816	BC025544	Tardbp	Mus musculus TAR DNA binding protein, mRNA (cDNA clone MGC:36405 IMAGE:5321007), complete cds.
-0.448136	2.06111	-0.500843	1.17433	-0.708606	-1.17059	-0.739204	-0.0530603	0.464442	0.671692	-0.636401	-0.172812	-0.297733	-0.463563	-0.451015	-0.565651	-0.010776	-0.921807	-1.09248	-0.129423	-0.674847	-0.383767	-0.531699	-0.0825843		0			2		545		19343735	BC025618	Atp1a1	Mus musculus ATPase, Na+/K+ transporting, alpha 1 polypeptide, mRNA (cDNA clone MGC:38134 IMAGE:5320976), complete cds.
2.41772	0.369007	0.318331	1.22686	-0.823714	-0.187186	-0.792624	0.346256	-0.583672	0.644128	-0.363074	0.49	-0.76963	-0.691001	0.637193	-0.046544	-0.924029	-0.714973	-1.10698	0.244571	-0.67525	-0.304917	-0.441404	0.638686		0			2		546		20380041	BC027808	Fkbp8	Mus musculus FK506 binding protein 8, mRNA (cDNA clone MGC:38254 IMAGE:5324380), complete cds.
0.0243126	1.19374	0.521537	2.62102	-0.41894	-0.0621299	0.273932	0.709091	-1.22653	-0.388473	0.718228	0.842564	-0.935341	-0.0469061	-0.316846	0.0581391	-0.565456	-0.377747	-0.00321863	0.320796	-0.92315	-0.66265	-0.210952	-0.158546		0			2		547		19263549	BC025044	S100a10	Mus musculus S100 calcium binding protein A10 (calpactin), mRNA (cDNA clone MGC:36182 IMAGE:4949465), complete cds.
-1.11659	-0.773458	-1.15676	2.85095	-1.09052	-0.671051	-0.818157	0.981184	0.819423	-0.458133	0.0139296	-0.226051	-0.378783	-1.0716	-0.25622	0.815976	-0.909726	-0.827026	-1.55486	-0.396279	-0.234129	-0.124728	-0.920606	-0.796225		0			2		548		22902356	BC037678	Pard6g	Mus musculus par-6 partitioning defective 6 homolog gamma (C. elegans), mRNA (cDNA clone MGC:47087 IMAGE:3483559), complete cds.
1.35806	0.133554	-1.1885	0.246452	0.444018	-0.748526	-0.815167	0.188547	-0.0669501	-0.0573932	-0.211633	-0.460833	-0.542823	-0.694771	-0.80299	1.69818	-1.08588	-0.994117	-0.892222	0.371548	-0.479451	-0.187387	-0.790476	-0.326697		0			2		549		22766828	BC037446	Ikbke	Mus musculus inhibitor of kappaB kinase epsilon, mRNA (cDNA clone MGC:46849 IMAGE:3980145), complete cds.
1.88541	-1.12259	-0.188187	1.47832	-0.474944	-0.664695	0.551509	0.759299	-0.899908	-0.375201	-0.605924	-1.48578	-0.800325	-0.824514	0.386414	0.0111614	-0.935644	-1.30729	-1.09096	-0.422255	-0.531337	-0.532092	-0.621009	-0.539517		0			2		550		22477561	BC037030	Elovl4	Mus musculus elongation of very long chain fatty acids (FEN1/Elo2, SUR4/Elo3, yeast)-like 4, mRNA (cDNA clone MGC:47132 IMAGE:4503493), complete cds.
-1.89876	-0.863404	0.641417	1.35203	0.0971004	0.0110683	1.06124	-0.666337	-0.103708	0.206591	-0.787107	-0.990297	-0.731404	-0.548709	-0.17896	1.43436	-1.07145	-0.905967	-0.956753	-0.474956	-0.770451	-0.651134	-0.375636	0.267162		0			2		551		27694034	BC043315	3230401M21Rik	Mus musculus RIKEN cDNA 3230401M21 gene, mRNA (cDNA clone MGC:49340 IMAGE:5320618), complete cds.
-0.451027	0.331436	0.133932	1.70082	0.0438834	-0.309423	0.496274	0.564556	0.0221128	0.212423	-0.343494	-1.6907	0.217638	-0.492966	0.488993	1.424	-1.37776	-0.782505	-0.606661	0.225164	-0.653295	-0.368509	-0.205643	0.51785		0			2		552		29835135	BC051012	Cdc2l1	Mus musculus cell division cycle 2-like 1, mRNA (cDNA clone MGC:54635 IMAGE:6488634), complete cds.
0.0869855	-0.110058	-0.16374	1.41432	-0.441972	-0.183716	0.81676	0.946899	-0.382715	-0.538616	0.456827	1.11686	-0.00376312	0.285461	0.632146	1.40367	-1.14615	-0.856976	-0.518003	0.26677	-0.73082	-0.497519	0.0194799	0.14791		0			2		553		30353898	BC052154	Zbtb22	Mus musculus zinc finger protein 297, mRNA (cDNA clone MGC:59282 IMAGE:6329405), complete cds.
-1.06076	-1.07209	-0.69523	1.65829	-0.205749	-0.0428573	-0.759502	-0.724945	0.393315	0.527234	0.425637	-0.360541	-0.080634	-0.958139	-0.581565	1.11534	-0.419669	-0.0534952	-0.932507	-0.0232309	-0.00544924	-0.0943534	-0.883257	-1.07337		0			2		554		16306727	BC001544	FASTKD2	Homo sapiens KIAA0971, mRNA (cDNA clone MGC:4908 IMAGE:3454628), complete cds.
-1.14835	1.26775	0.310887	2.57253	-0.65989	-0.0907684	-0.941581	0.276472	-0.495704	0.685456	0.509852	0.570009	-0.331259	-0.338262	-0.804365	-0.0436749	-0.498292	-0.541173	-0.976752	-0.33834	-0.355287	-0.134143	0.25803	0.209166		0			2		555		15489079	BC013652	GPS2	Homo sapiens G protein pathway suppressor 2, mRNA (cDNA clone IMAGE:3461822), complete cds.
1.61977	-0.374644	1.04811	1.06116	-0.136827	-0.507019	-0.728866	0.0524813	0.303579	-1.26555	0.392034	-0.210761	0.36069	-0.557896	-0.338189	1.21735	0.277562	-0.266156	0.357733	0.469579	0.137762	-0.401351	0.239195	-0.0640553		0			2		556		14198334	BC008231	Pqlc1	Mus musculus PQ loop repeat containing 1, mRNA (cDNA clone MGC:6795 IMAGE:2647794), complete cds.
-0.590247	0.950721	-0.800783	1.29379	-0.404051	-0.115952	0.0473164	0.954282	0.782619	0.181545	-0.821465	-0.708693	-0.411972	-0.50029	-0.240805	1.59576	-1.08138	-0.701106	-0.350137	0.345897	-0.668994	-0.29639	-0.294659	0.314953		0			2		557		19343725	BC025494	Apeh	Mus musculus acylpeptide hydrolase, mRNA (cDNA clone MGC:38101 IMAGE:5310043), complete cds.
-0.508375	-0.486116	0.179296	2.20848	0.102865	-0.296658	-0.407728	0.420887	0.261247	0.348801	0.577101	0.0259515	0.74931	-0.0919865	-0.435455	0.0251394	-0.99924	-1.15572	-0.702949	-0.481987	-0.79617	-0.25362	-0.679177	0.0380976		0			2		558		21707690	BC034211	1500002O20Rik	Mus musculus RIKEN cDNA 1500002O20 gene, mRNA (cDNA clone MGC:37579 IMAGE:4988361), complete cds.
0.514063	1.09304	0.830008	1.43452	-0.51148	-0.174178	0.00621974	0.142147	-1.47947	-0.429947	0.778116	0.590425	-0.76328	-0.660895	-0.366974	0.863042	0.0173283	-0.376577	-0.769424	-0.573121	-0.315503	-0.35582	-0.17513	0.613046		0			2		559		34189255	BC009670	TUBG2	Homo sapiens tubulin, gamma 2, mRNA (cDNA clone MGC:8716 IMAGE:3891214), complete cds.
0.0918278	0.738539	-0.740802	1.5958	-0.00762166	-0.374562	0.132544	0.421813	0.403365	-0.65808	0.71064	0.315958	-0.487124	-1.15588	-0.293294	0.822769	0.170667	-0.313801	-0.0988624	0.00827102	-0.242792	-0.572769	0.0472794	0.103336		0			2		560		21619069	BC032398	ATP6V0A1	Homo sapiens ATPase, H+ transporting, lysosomal V0 subunit a isoform 1, mRNA (cDNA clone MGC:40328 IMAGE:5195776), complete cds.
-0.524464	1.47396	0.0898615	1.57396	-0.581714	-0.457315	-0.608765	0.417479	-1.11543	0.167451	0.224666	-0.220815	-0.704998	-0.394411	-0.850758	0.53303	-0.809075	-1.15849	-1.15809	-0.805564	-0.301157	-0.371594	-1.15959	-0.945918		0			2		561		31418318	BC052984	XYLB	Homo sapiens xylulokinase homolog (H. influenzae), mRNA (cDNA clone MGC:60119 IMAGE:6166461), complete cds.
-1.04514	-1.11798	-0.314056	1.60326	-0.259972	-0.172935	0.832396	1.03002	-0.611904	0.681944	0.930484	-0.076548	0.200981	-0.627267	-0.634839	0.881485	-0.482891	-0.494882	-0.0937405	0.285461	-0.375239	-0.466786	0.0455702	0.124685		0			2		562		31753129	BC053876	TMCC2	Homo sapiens cerebral protein 11, mRNA (cDNA clone IMAGE:5503591), complete cds.
-0.939033	0.613676	0.141097	1.47689	-1.0105	0.16817	-0.00694306	0.677432	0.0859358	0.038255	0.229502	0.0321206	-0.424558	-0.498869	-0.515542	0.906236	-0.50108	-0.263768	-0.787254	0.0423383	0.0887793	-0.00808729	-0.357868	0.264416		0			2		563		13277587	BC003704	Ap1m2	Mus musculus adaptor protein complex AP-1, mu 2 subunit, mRNA (cDNA clone MGC:5661 IMAGE:3488231), complete cds.
-0.93667	-1.13016	-0.222902	1.53863	0.39419	-0.53753	-0.247365	0.220436	-0.316704	-0.407369	0.213935	-0.16861	0.504961	-0.0912901	-0.319307	0.868892	-0.628111	-0.876501	-0.769811	-0.432343	-0.227208	-0.268128	-0.230913	0.10069		0			2		564		20070667	BC027203	Lrrc42	Mus musculus RIKEN cDNA A930011F22 gene, mRNA (cDNA clone MGC:12118 IMAGE:3710091), complete cds.
0.322107	-1.44345	1.23257	0.722427	-0.0507796	0.320277	0.395643	-0.250639	0.476625	0.44378	-0.370714	0.528657	-0.100021	-0.748517	0.701332	-0.465912	-0.522015	-0.351738	-0.818583	-1.02261	0.125931	0.324245	0.204786	-0.425345		0			2		565		15426478	BC013343	Hpd	Mus musculus 4-hydroxyphenylpyruvic acid dioxygenase, mRNA (cDNA clone MGC:14040 IMAGE:4193670), complete cds.
-1.54651	1.42919	1.31081	0.313307	-0.400198	-0.665936	-0.205553	-0.316818	0.444126	-0.428898	-0.200741	0.280802	-0.300658	-0.617516	-0.182992	-0.698443	-1.19175	-1.19697	-0.990709	-1.71505	-0.70408	-0.586702	-0.63857	-0.382954		0			2		566		22766853	BC031930	Det1	Mus musculus RIKEN cDNA 2610034H20 gene, mRNA (cDNA clone MGC:19287 IMAGE:4018106), complete cds.
-1.45942	-0.702168	-0.657815	1.48965	-0.421385	0.145969	-0.642587	0.221648	-0.81023	-0.611573	0.286811	0.0172513	-0.218028	-0.164372	0.0477827	0.973587	-0.997063	-0.857655	-1.07252	-0.660835	-0.656224	-0.435316	-0.231691	0.474825		0			2		567		23331199	BC037062	Bcas2	Mus musculus breast carcinoma amplified sequence 2, mRNA (cDNA clone MGC:46764 IMAGE:4984289), complete cds.
-0.786683	-0.16374	-0.358231	1.49257	-1.07974	-0.614867	0.0913227	1.03397	-0.957508	-1.07399	0.172919	-0.339274	0.317389	-0.525328	-0.270746	0.727141	-1.21427	-0.929848	-1.10443	-0.458317	-0.522556	-0.307181	-0.222073	-0.100865		0			2		568		25303989	BC040086	Fbxo4	Mus musculus F-box only protein 4, mRNA (cDNA clone MGC:49090 IMAGE:3495299), complete cds.
0.467974	0.0951473	-0.280193	1.49662	0.0210447	-0.173545	0.13606	0.286194	-1.12518	0.133558	0.169415	0.315468	-0.39967	-0.972025	-0.0752274	0.704381	0.22508	-0.43039	0.283809	0.537968	-0.00153585	-0.0085792	0.547714	-0.0590327		0			2		569		23242913	BC035638	LSS	Homo sapiens lanosterol synthase (2,3-oxidosqualene-lanosterol cyclase), transcript variant 1, mRNA (cDNA clone MGC:46212 IMAGE:5547173), complete cds.
0.110447	-1.24718	1.37925	1.50355	-0.6206	-0.295519	0.071241	0.97862	-0.454229	0.656103	0.65619	0.469954	-0.283832	0.0146459	-0.463989	-0.0026729	-0.759056	-0.627388	-0.678033	0.00972625	-0.160471	-0.348956	0.169143	-0.0425147		0			2		570		16359288	BC016105	E330036I19Rik	Mus musculus RIKEN cDNA E330036I19 gene, mRNA (cDNA clone MGC:27690 IMAGE:4921222), complete cds.
-0.999197	-1.47788	-0.717401	1.53887	-0.862873	-0.364551	-0.0675124	0.0275051	-0.276214	0.873318	0.526154	0.262547	0.341075	-0.325088	0.70071	-0.0119727	-0.709835	-1.11623	-0.528614	-0.0303555	-0.555764	-0.65387	-0.396858	0.273068		0			2		571		28374135	BC045616	Eftud1	Mus musculus elongation factor Tu GTP binding domain containing 1, mRNA (cDNA clone MGC:37448 IMAGE:4983234), complete cds.
-0.481234	-0.904443	-1.379	1.12957	-0.512859	-0.121921	0.157989	1.14079	0.239464	0.00530872	0.279335	-0.258379	0.034134	-0.487172	-0.383285	1.16756	-0.503804	-0.659162	-0.573068	0.208774	-0.739434	-0.203259	0.206724	0.572545		0			1		572		21618438	BC032501	NR5A1	Homo sapiens nuclear receptor subfamily 5, group A, member 1, mRNA (cDNA clone MGC:45252 IMAGE:5227690), complete cds.
-0.0103131	0.0984526	-0.602081	1.79616	0.247059	-0.0963855	0.176341	-0.727154	-1.27257	0.114072	0.549704	1.14553	-0.415116	-0.505691	-0.538774	-0.490017	-0.34496	-0.830911	-0.666761	-0.758615	-0.0217399	-0.081997	0.379111	-0.172964		0			1		573		12805426	BC002186	Rps2	Mus musculus ribosomal protein S2, mRNA (cDNA clone MGC:7380 IMAGE:3487739), complete cds.
0.113967	-0.0163639	2.73136	0.606454	-1.4864	-0.493718	-0.988337	0.525955	0.673991	0.370992	1.12708	1.13659	-1.04046	-0.882494	-0.902759	0.209385	-1.06158	-1.35333	-0.949072	-0.165917	-0.910441	-1.04211	-0.201831	0.01587		0			1		574		20809669	BC029224	CCDC42	Homo sapiens hypothetical protein FLJ32734, mRNA (cDNA clone MGC:34752 IMAGE:5172741), complete cds.
1.09116	-1.02495	-0.466173	2.03746	-0.447159	0.410081	-0.341063	0.158902	0.111927	0.615595	-0.21118	0.557611	0.127171	0.402331	0.316244	0.107654	0.284935	0.248357	-0.600634	-0.245017	0.160215	0.223089	0.0215245	0.0543859		0			1		575		34783844	BC003387	AP1M2	Homo sapiens adaptor-related protein complex 1, mu 2 subunit, mRNA (cDNA clone MGC:5039 IMAGE:3446133), complete cds.
0.827396	-0.261976	-0.0834859	0.701735	-0.636744	-0.29887	0.168814	-0.497733	-0.980811	-0.494386	0.075293	-0.320821	1.32957	-0.601156	-0.368184	-0.542453	-0.430396	-0.59727	-0.33908	0.116212	-0.251924	-0.301112	-0.105732	0.220862		0			1		576		12654812	BC001249	PIGG	Homo sapiens hypothetical protein FLJ20265, mRNA (cDNA clone MGC:4971 IMAGE:3460537), complete cds.
1.79988	-0.5489	-1.25383	1.16668	-0.887688	-0.714837	-1.30387	-1.38291	-0.731123	0.0953864	-0.298934	-2.93878	-0.464561	-0.40746	-0.602275	-1.45306	-0.509471	-0.662896	-1.3512	-1.43234	-0.546679	-0.141291	-0.431681	-1.04342		0			1		577		14789967	BC010839	RPN1	Homo sapiens ribophorin I, mRNA (cDNA clone MGC:5072 IMAGE:3461167), complete cds.
0.56003	0.00749908	-0.766382	-1.01188	0.0697895	-0.209406	-0.409614	-1.00912	-1.56017	-0.269093	0.075814	0.691458	0.223176	0.44206	1.03282	-0.587119	0.410314	-0.101542	0.0302534	-0.463526	0.133336	-0.245322	0.387124	-0.18347		0			1		578		18088113	BC020492	GLT25D1	Homo sapiens glycosyltransferase 25 domain containing 1, mRNA (cDNA clone IMAGE:3896681), complete cds.
-0.154137	0.446351	0.478025	2.68131	0.41276	-0.329038	0.527196	0.815714	-0.820127	-0.784193	0.286108	0.750851	0.209896	-0.239664	-0.173015	-0.0363624	-0.51408	-0.572109	-0.780495	-0.4352	0.311203	0.0702272	0.334956	-0.161895		0			1		579		14714704	BC010494	K-ALPHA-1	Homo sapiens tubulin, alpha, ubiquitous, mRNA (cDNA clone MGC:17433 IMAGE:3445903), complete cds.
-0.648951	-0.0834859	0.195955	0.811752	0.546285	-0.601273	0.231319	1.02145	-1.78555	-0.698642	0.265143	-0.102642	-0.0701537	-0.714407	-0.235857	1.43129	-0.630011	-0.405964	-0.370202	0.485116	-0.0784266	-0.432411	0.180317	0.424871		0			1		580		17390236	BC018108	MYO9B	Homo sapiens myosin IXB, mRNA (cDNA clone IMAGE:3914927), partial cds.
0.180766	1.12481	-0.503312	2.15255	0.682591	0.0455171	0.375646	0.793704	-1.88622	-0.936124	0.204188	-0.981625	-0.33733	0.211912	-0.833949	-0.32103	0.100212	0.560164	-0.269742	0.325625	-0.415054	0.138087	-0.426137	0.0558516		0			1		581		21961527	BC034703	EDG8	Homo sapiens endothelial differentiation, sphingolipid G-protein-coupled receptor, 8, mRNA (cDNA clone MGC:21772 IMAGE:4754850), complete cds.
0.612447	0.42184	0.999513	-0.0247807	-0.44961	-0.53644	0.995966	-0.00121093	0.599694	-0.557416	-1.08643	-0.0854745	-0.27153	-0.80991	1.88949	-0.299376	0.148976	-0.251674	0.197217	-0.184074	-0.476044	-0.497972	0.337117	-0.00660171		0			1		582		18044728	BC019865	PIGM	Homo sapiens phosphatidylinositol glycan, class M, mRNA (cDNA clone MGC:29896 IMAGE:4931239), complete cds.
-1.17324	0.91127	0.390259	1.84435	-0.603527	-0.251182	-0.477773	-0.403414	-0.627241	0.432952	-0.966348	-2.10448	0.25101	-0.907944	0.128888	0.276884	-0.611285	-0.894585	-0.307072	0.109647	-0.634656	-0.295481	0.0789104	-0.24368		0			1		583		21618525	BC032542	FUK	Homo sapiens fucokinase, mRNA (cDNA clone MGC:45494 IMAGE:5534376), complete cds.
-1.3866	-1.13208	-1.85902	-1.089	-0.71017	0.237122	0.78927	-0.29921	-0.876947	-0.204708	0.599862	-0.152066	1.27054	-0.536534	0.0091429	-0.75713	-0.139461	-0.931986	-0.175224	0.0125372	-0.187375	-0.526608	-0.0441605	-0.114396		0			1		584		22477254	BC036739	CTNNBL1	Homo sapiens catenin, beta like 1, mRNA (cDNA clone MGC:44929 IMAGE:5575697), complete cds.
-1.40176	3.14008	-0.622511	-0.219935	-0.638636	0.640362	-0.160308	0.914111	0.266635	0.604607	0.125315	1.10103	-1.00431	-0.738513	-0.675991	-0.560152	-0.266588	-0.240268	-0.797693	-0.309763	-0.323698	-0.16298	-0.249586	0.0434775		0			1		585		28302261	BC046563	STARD13	Homo sapiens START domain containing 13, mRNA (cDNA clone MGC:46633 IMAGE:5527069), complete cds.
-3.32332	-1.58635	-0.90177	2.58258	-0.963191	0.0350383	-0.454773	0.277841	-1.58275	0.135433	1.12707	-1.29865	-0.261613	-0.66716	-1.17357	-1.49556	-0.89945	-1.44904	-1.37699	-0.987553	-0.975258	-1.2333	-0.944273	-0.746745		0			1		586		28704106	BC047321	TNFRSF19	Homo sapiens tumor necrosis factor receptor superfamily, member 19, transcript variant 2, mRNA (cDNA clone MGC:54163 IMAGE:5248745), complete cds.
-0.285533	-0.0643004	2.03134	-0.441968	-0.587074	-0.154901	0.345683	-0.113046	1.08635	-1.12444	-0.260523	-0.0634521	-0.83048	-0.762762	-0.330279	-1.69421	-0.99551	-1.3033	-1.09842	-1.10778	-0.572084	-0.801241	-0.772669	-0.755308		0			1		587		30046778	BC050550	MAN2C1	Homo sapiens mannosidase, alpha, class 2C, member 1, mRNA (cDNA clone MGC:57644 IMAGE:5529534), complete cds.
-0.570307	-2.0133	-0.0285804	2.01465	-0.128159	0.133708	0.0948758	0.859532	-0.779614	0.67303	-0.205388	0.216469	-0.940178	-0.639849	-0.691942	0.0918454	-1.38183	-1.16603	-0.546204	-0.337651	-0.736758	-0.634593	-0.875534	-0.0950127		0			1		588		29791796	BC050706	CDK5RAP1	Homo sapiens CDK5 regulatory subunit associated protein 1, transcript variant 1, mRNA (cDNA clone MGC:60311 IMAGE:4418659), complete cds.
-0.424359	0.0218464	0.168533	0.108796	-0.587121	0.550167	-0.173911	1.0137	-0.570794	0.189622	-0.277653	0.331275	-0.630997	-0.812165	-0.0876851	1.14934	-0.76714	-0.976447	-1.35169	-0.575135	-0.94705	-0.682066	-0.660365	-0.325791		0			1		589		34193935	BC052986	TRIM28	Homo sapiens tripartite motif-containing 28, mRNA (cDNA clone MGC:60143 IMAGE:6502540), complete cds.
-0.0921402	-1.68514	3.31271	-0.384512	-0.392059	-0.406778	-0.356703	0.743674	-0.401389	0.820217	0.180103	-0.726432	-1.07105	-0.912076	0.109585	0.484984	-1.17921	-0.686301	-1.05139	-0.608635	-0.560552	-0.470979	-0.528572	-0.120184		0			1		590		31565533	BC053537	FBXO33	Homo sapiens F-box protein 33, mRNA (cDNA clone MGC:61678 IMAGE:5181903), complete cds.
0.0368261	0.333387	-0.0500826	2.61199	-0.256013	1.03224	0.24687	0.890124	-0.872866	1.034	0.466638	-0.39395	-1.05106	-0.632726	0.0166168	0.266885	-0.672266	-1.01806	-1.07919	-0.801248	-0.860042	-0.141636	0.27764	0.378423		0			1		591		13905157	BC006871	Atf1	Mus musculus activating transcription factor 1, mRNA (cDNA clone MGC:6482 IMAGE:2646620), complete cds.
-1.99308	-0.465119	0.638713	0.843304	-1.07661	-0.400352	-0.109224	1.04248	-0.602144	0.331053	1.06373	1.05534	-0.793913	-0.0611098	0.316766	1.25906	-1.53507	-0.902302	-1.07202	-0.0597626	-0.683304	-0.650071	-0.436723	-0.35962		0			1		592		13097353	BC003425	Stoml2	Mus musculus stomatin (Epb7.2)-like 2, mRNA (cDNA clone MGC:6777 IMAGE:2609584), complete cds.
0.663372	0.0620637	1.1634	1.82759	0.633512	0.336889	0.42332	0.992148	-1.5732	0.303962	0.548967	0.965995	0.560368	-0.707771	-0.223271	0.527506	-0.125527	-0.0789568	-0.0178084	0.659504	0.269249	0.176214	0.254836	0.209107		0			1		593		22832817	BC013710	Ints4	Mus musculus RIKEN cDNA 2610034N24 gene, mRNA (cDNA clone MGC:7049 IMAGE:3156446), complete cds.
-0.3182	-0.788874	1.7937	-0.984154	-0.438391	0.0286321	0.983539	-0.360719	-0.0156979	0.832777	0.381067	0.959436	-1.43707	-0.833085	0.020069	-0.721821	-1.15378	-0.847906	-1.13173	-0.760114	-0.716235	-0.445435	-0.0819237	-0.053341		0			1		594		15928627	BC014783	Psmb3	Mus musculus proteasome (prosome, macropain) subunit, beta type 3, mRNA (cDNA clone MGC:5639 IMAGE:3500033), complete cds.
-0.0582604	-0.234347	0.114146	2.171	-0.315022	0.398443	-0.16509	0.698218	-1.19729	0.750345	0.467832	0.373854	-0.529488	-0.741291	-0.831194	0.300833	-0.888013	-0.973174	-1.32853	-0.580523	-0.177673	-0.153235	-0.156253	0.313281		0			1		595		20072777	BC026147	Atp2a3	Mus musculus ATPase, Ca++ transporting, ubiquitous, mRNA (cDNA clone MGC:13968 IMAGE:4191458), complete cds.
-0.580305	-0.701495	-0.473616	1.84867	-1.25008	0.0786167	-0.567936	0.607386	-0.338734	0.288363	1.11974	0.432206	-0.692984	-0.543775	-0.619422	0.10513	-0.999486	-1.33723	-1.53774	-0.855542	-0.322947	-0.4614	-0.649672	0.274655		0			1		596		15030111	BC011308	Ddx41	Mus musculus DEAD (Asp-Glu-Ala-Asp) box polypeptide 41, mRNA (cDNA clone MGC:19405 IMAGE:3256762), complete cds.
0.240806	-0.382557	-1.75364	0.975593	-0.248883	0.185291	-0.17959	0.398235	-0.242786	-0.552285	0.78893	-0.455638	-0.788921	-1.07335	-0.9565	1.09553	-1.02677	-1.13462	-1.52279	-0.290867	-0.270635	-0.196642	-0.260411	-0.0315148		0			1		597		21619277	BC031984	H2-M3	Mus musculus histocompatibility 2, M region locus 3, mRNA (cDNA clone MGC:18978 IMAGE:4007538), complete cds.
0.055095	0.775873	0.201188	1.91032	-0.978544	-1.06868	-0.919995	-0.180141	-1.36687	-0.326153	0.471557	-0.0753102	-0.447146	-0.307746	-0.798128	-0.38368	-0.355211	-0.588283	-0.444014	-0.307956	-0.726588	-0.613829	-0.516725	-0.44374		0			1		598		18255691	BC021875	Sbno1	Mus musculus sno, strawberry notch homolog 1 (Drosophila), mRNA (cDNA clone IMAGE:4212192), partial cds.
0.24555	-0.448481	-1.83944	0.741898	-1.33153	-0.475868	-0.342894	0.896702	-0.719442	0.696047	0.89645	0.493366	-0.333511	-0.720435	-0.10724	1.00703	-0.369038	-0.120631	0.0201359	0.0228315	-0.405934	-0.454173	0.206776	0.363594		0			1		599		21707853	BC034261	Fbxw11	Mus musculus F-box and WD-40 domain protein 11, mRNA (cDNA clone MGC:28671 IMAGE:4237375), complete cds.
-0.253035	-1.2581	-1.38875	2.69367	-1.1974	-0.674067	-0.337169	0.868213	-0.231673	0.676263	-0.205887	0.287235	-0.145332	-0.566011	-0.545602	0.299211	-0.891988	-0.715915	-0.376274	0.184429	-0.754321	-0.26476	-0.195813	-0.766702		0			1		600		17160900	BC017618	Tmem143	Mus musculus RIKEN cDNA 2310076O21 gene, mRNA (cDNA clone MGC:27699 IMAGE:4923610), complete cds.
0.236754	0.472956	-1.29265	2.43063	-0.572893	-0.660832	-1.24035	0.388178	-0.448297	0.839561	0.148218	0.195554	0.306186	-0.394982	-0.0701878	0.24984	-0.643959	-0.633299	-0.819086	-0.0608547	-0.864641	-0.951464	-0.541611	-0.349178		0			1		601		18043950	BC019745	Tmem2	Mus musculus transmembrane protein 2, mRNA (cDNA clone MGC:30634 IMAGE:3675225), complete cds.
0.700855	0.408991	-0.0636459	2.14601	-0.521789	0.0535222	-0.513538	0.235769	0.85634	0.0929144	0.33802	0.433558	-0.346942	-0.882292	-1.09257	-0.448941	-0.431387	-1.04771	-0.877412	-0.0988083	-1.09728	-0.857146	-0.566959	-0.899211		0			1		602		23512228	BC038346	2610301G19Rik	Mus musculus RIKEN cDNA 2610301G19 gene, mRNA (cDNA clone MGC:30459 IMAGE:3985250), complete cds.
-0.77054	-0.897953	-0.72209	0.370722	-0.701879	-0.544542	-0.467637	-0.394585	0.51754	-0.253028	0.603542	-0.244693	-0.614685	-0.603894	-0.49498	1.38813	-0.959481	-0.427891	-0.344342	-0.561422	-0.818202	-0.320607	0.309508	0.190501		0			1		603		18043895	BC019437	Sfrs4	Mus musculus splicing factor, arginine/serine-rich 4 (SRp75), mRNA (cDNA clone MGC:30385 IMAGE:4018178), complete cds.
0.585048	-0.364182	0.339034	3.0567	-1.31823	-0.655651	-0.289899	0.697943	0.288918	0.808163	0.237919	0.940486	0.347037	-0.67769	0.063282	0.16852	-1.08774	-0.824916	-0.515552	0.066227	-0.398729	-0.117421	-0.477915	0.215592		0			1		604		21594725	BC031869	Chx10	Mus musculus C. elegans ceh-10 homeo domain containing homolog, mRNA (cDNA clone MGC:30502 IMAGE:4480964), complete cds.
0.187616	-0.246481	0.78576	1.76827	-1.09377	-0.866147	-0.107864	0.0208585	-0.480524	-1.00512	-0.431144	-0.0260596	0.374725	-0.559332	0.110123	-0.0946399	-0.491724	-0.614538	0.0831861	-0.449471	-0.623443	-0.400978	0.401505	-0.0309405		0			1		605		19483849	BC023338	Tmed3	Mus musculus RIKEN cDNA 1200002G13 gene, mRNA (cDNA clone MGC:30992 IMAGE:5253777), complete cds.
-0.617032	0.0620554	-0.0958844	2.46947	-0.416876	-0.765212	-0.692011	0.593449	-0.00737875	0.502959	0.0203934	0.528803	0.0352361	-0.54468	-0.0715531	-0.14763	-0.978947	-1.06452	-1.13286	-1.19486	-0.753237	-0.677647	-0.503984	-0.377747		0			1		606		20987667	BC029709	Dhx35	Mus musculus DEAH (Asp-Glu-Ala-His) box polypeptide 35, mRNA (cDNA clone MGC:38782 IMAGE:5359253), complete cds.
-0.322317	-1.30038	3.06336	-0.468781	-0.841196	-1.06201	0.0595948	-0.29051	0.113067	0.237648	0.677824	0.484649	-0.141709	-0.235645	-0.19057	0.0557218	-1.0814	-0.965117	-0.121781	-0.71714	-0.620637	-0.473258	0.23694	-0.675609		0			1		607		18204542	BC021499	Brrn1	Mus musculus barren homolog (Drosophila), mRNA (cDNA clone MGC:38424 IMAGE:5346298), complete cds.
-0.357097	-0.149229	2.33772	0.122693	-0.719666	-0.269021	-0.447422	0.166025	0.41309	-0.122854	0.0721971	0.734595	-1.00892	-0.908209	0.657892	-0.937801	-1.35915	-1.18773	-0.647072	-1.38803	-0.856816	-0.846621	-0.351946	-0.527245		0			1		608		20810310	BC029549	C030048B08Rik	Mus musculus RIKEN cDNA C030048B08 gene, mRNA (cDNA clone MGC:36303 IMAGE:5012510), complete cds.
-0.722075	-0.747627	-0.80349	-0.965784	-1.28002	-1.20574	-0.90958	-1.46468	-0.831705	0.223379	0.19208	-0.0159248	-0.849104	-0.761717	-0.49245	1.971	-1.05822	-1.05618	-0.738145	0.282466	-0.846222	-0.796126	-0.913806	-0.19632		0			1		609		20988721	BC029784	Mrps30	Mus musculus mitochondrial ribosomal protein S30, mRNA (cDNA clone MGC:36913 IMAGE:4945650), complete cds.
1.87149	0.304457	-0.0199879	-1.13441	0.0889353	-0.815167	-0.416246	-0.815157	-0.591998	-0.115723	0.634426	0.123872	-0.254474	-0.218833	0.439332	-0.758429	-0.974155	-1.0986	-1.41727	-1.37418	-0.800906	-0.154319	-0.836554	-1.19256		0			1		610		23273432	BC035540	Pcdhga10	Mus musculus protocadherin gamma subfamily A, 10, mRNA (cDNA clone MGC:40648 IMAGE:5400956), complete cds.
0.449788	-1.05848	-0.187866	0.863808	-1.36974	-0.270418	-0.17869	0.450417	-0.535482	0.0570731	1.10597	1.12505	-0.736356	-0.0213401	-0.0405473	1.63092	-0.839905	-0.753475	-0.437457	-0.414661	-0.227745	-0.52325	-0.0661592	-0.0691264		0			1		611		22902266	BC037662	Ccnf	Mus musculus cyclin F, mRNA (cDNA clone MGC:46913 IMAGE:5353169), complete cds.
0.152505	-0.810871	-0.707308	0.94415	-1.26764	-0.146632	-0.0833896	0.439107	-0.26216	0.0541789	-0.181981	0.0661243	-0.172663	-0.315871	1.09916	-0.0989505	-1.03468	-1.30835	-0.652277	-0.0650276	-0.691407	-0.69296	-0.570469	-0.182733		0			1		612		23273677	BC037107	Adcy2	Mus musculus adenylate cyclase 2, mRNA (cDNA clone MGC:47193 IMAGE:5367175), complete cds.
-0.135987	-0.510591	1.10163	-0.0363698	-0.662392	0.18482	-0.0568843	0.197913	-0.61531	0.214554	-0.67903	-2.06487	-0.153816	-0.263548	0.000267595	1.09283	-1.21719	-0.65019	-0.683004	-1.39092	-0.776488	-0.509175	-0.490335	-0.974108		0			1		613		31565169	BC053516	Nek5	Mus musculus expressed sequence BB049667, mRNA (cDNA clone MGC:54821 IMAGE:6311513), complete cds.
-0.773627	0.553319	-0.621047	1.94568	-0.751375	0.308553	0.442752	0.503349	-0.178867	0.392349	0.781162	0.615962	-0.841476	-0.348889	-0.0305559	0.497495	-1.0729	-1.25698	-0.93736	0.0916883	-0.623844	-0.470908	-0.0819733	0.250956		0			1		614		28502981	BC047155	Foxq1	Mus musculus forkhead box Q1, mRNA (cDNA clone MGC:54661 IMAGE:6489152), complete cds.
-0.157016	-0.273249	-2.13558	0.826012	-0.200717	-0.183626	-0.190969	-0.527416	0.0747068	-0.416833	0.347065	-0.505955	-0.116783	1.12363	-0.514497	-0.439602	-0.561739	-0.822169	-0.989164	-0.602161	-1.0157	-0.458623	-0.517882	-1.13705		0			1		615		28302365	BC046616	Atp5b	Mus musculus ATP synthase, H+ transporting mitochondrial F1 complex, beta subunit, mRNA (cDNA clone MGC:54581 IMAGE:6494223), complete cds.
0.101237	-0.332147	0.6862	0.227328	0.0396206	0.792659	-0.453293	-1.85972	0.0908582	-1.09634	-0.587523	-3.08737	-0.298182	0.150811	-0.0858572	1.62648	-0.949122	-0.233619	0.0748691	-1.28889	-0.66502	0.00740077	-0.619077	-1.35057		0			1		616		28374318	BC045521	Polr2e	Mus musculus polymerase (RNA) II (DNA directed) polypeptide E, mRNA (cDNA clone MGC:56729 IMAGE:2647754), complete cds.
2.09096	-0.235087	-0.192083	0.220583	0.0549311	0.582619	0.578615	-0.387916	-0.00657055	-0.221874	1.03738	1.02663	-0.58072	0.273652	0.0339642	-0.752117	0.12177	-0.740641	-0.00257896	-0.311119	0.204096	-0.766674	-0.0456012	-0.626861		0			1		617		30802154	BC051403	Olfr722	Mus musculus olfactory receptor 722, mRNA (cDNA clone MGC:59234 IMAGE:6392119), complete cds.
-0.657486	-0.185393	0.686851	1.90534	-0.284949	-0.119718	0.109344	0.108676	-1.08737	0.065422	0.257458	0.0731457	-0.36983	-0.761293	-0.144143	-0.193225	-0.428807	-0.571701	-0.529393	-0.615364	-0.306628	-0.786005	-1.15811	-0.791739		0			1		618		30411054	BC051439	Tubg2	Mus musculus tubulin, gamma 2, mRNA (cDNA clone MGC:59064 IMAGE:6491052), complete cds.
2.52816	-0.606406	0.857436	0.552471	-0.873886	-0.53149	-0.209106	-0.914991	0.765174	0.601259	0.965699	0.780839	-0.425143	-1.14312	-1.07284	-0.613046	-0.59377	-0.1337	-0.614311	-0.173325	0.0406624	-0.308992	-0.598678	-0.150388		0			1		619		14198283	BC008203	CXorf12	Homo sapiens chromosome X open reading frame 12, mRNA (cDNA clone MGC:17711 IMAGE:3868838), complete cds.
-0.23523	-0.695695	0.466226	1.97464	-1.14382	-0.6489	-0.605789	0.26432	0.838887	0.438731	-0.831242	0.264511	-1.27189	-1.0102	-0.921897	0.0873338	-0.347255	-0.474318	-0.171437	0.497071	-0.68112	-0.645332	-0.420909	-0.364259		0			1		620		18088055	BC020489	BC020489	Mus musculus hypothetical protein LOC223672, mRNA (cDNA clone MGC:6828 IMAGE:2649139), complete cds.
-0.872998	-0.886033	-0.290594	1.81441	-0.930474	-1.02581	0.324804	0.4798	0.57615	1.04033	0.426737	0.189489	-1.41125	-0.629216	-0.886485	-0.510686	-1.00292	-0.811605	0.250544	0.283421	-0.866826	-0.847042	-0.249758	0.112125		0			1		621		13879311	BC006631	Numa1	Mus musculus nuclear mitotic apparatus protein 1, mRNA (cDNA clone IMAGE:3481703), complete cds.
-0.537115	-0.510616	0.821776	2.50798	-0.332587	-0.275384	0.727981	0.452116	0.919226	0.651986	-0.0446336	-0.770396	0.265498	-0.35398	-0.767699	-0.221468	0.168906	-0.00835716	0.4223	0.498574	0.643768	-0.30861	0.172513	-0.0358964		0			1		622		18381106	BC022182	Tuba6	Mus musculus tubulin, alpha 6, mRNA (cDNA clone MGC:14067 IMAGE:3661220), complete cds.
-0.218418	-0.755934	-0.323295	2.5174	-1.21664	-0.855121	-0.00526316	0.910253	-0.0345762	0.611951	-1.08248	-0.52735	-0.221463	-0.805109	-0.479089	0.21359	-0.359291	-0.299712	0.261614	0.605945	-0.426949	-0.435782	0.309807	0.499859		0			1		623		19354195	BC024947	2810417J12Rik	Mus musculus RIKEN cDNA 2810417J12 gene, mRNA (cDNA clone MGC:19377 IMAGE:2648415), complete cds.
3.34713	-0.785307	-0.446776	-0.415171	-0.577937	-0.453684	-0.420823	0.0985907	0.412916	1.0288	0.303044	0.256069	-0.25544	-0.287088	-0.262639	-0.0359045	-0.186488	-0.100786	-0.431638	0.603434	-0.828308	-0.741898	-0.193386	-0.462555		0			1		624		21594158	BC031546	4833418A01Rik	Mus musculus RIKEN cDNA 4833418A01 gene, mRNA (cDNA clone MGC:19241 IMAGE:3669736), complete cds.
0.0381489	-0.554455	-0.65324	0.206629	0.210008	0.100139	-1.48321	-1.86601	0.782775	-0.736515	-1.11451	-1.47986	1.44986	-0.0425222	-0.487112	-0.79408	-0.591831	-0.149432	-1.35852	-1.75182	-0.0131944	-0.185026	-0.648576	-1.86646		0			1		625		17390977	BC018414	Hsf2	Mus musculus heat shock factor 2, mRNA (cDNA clone MGC:25434 IMAGE:3990765), complete cds.
0.439608	-0.50749	-0.847025	-0.754991	-0.105076	0.0814358	0.353606	-0.672415	0.685711	-0.683905	0.315421	-0.618289	-0.254645	-0.558099	1.27077	0.363317	0.0180836	0.509629	-0.344987	0.321709	-0.183052	-0.104431	-0.962824	0.00515419		0			1		626		15928716	BC014821	Renbp	Mus musculus renin binding protein, mRNA (cDNA clone MGC:25952 IMAGE:4238244), complete cds.
-2.66188	0.786497	0.189401	0.479384	-0.933059	-0.097194	-0.346019	0.180435	-1.03694	0.643381	0.34522	0.0810757	1.48637	-0.193	-0.510835	0.409662	-0.532681	-0.659946	-0.368362	-0.25165	-0.713114	-0.668006	-0.735599	-0.46178		0			1		627		23270974	BC023316	Tjap1	Mus musculus tight junction protein 4 (peripheral), mRNA (cDNA clone MGC:28243 IMAGE:3993257), complete cds.
-0.789481	-1.02298	-0.30459	-0.734085	-0.406847	-0.0642265	-0.226748	0.23746	-0.465598	1.06112	0.141243	0.497393	-0.71326	-0.378272	-0.707628	1.98539	-1.10378	-0.625003	-0.904685	-0.483042	-0.44336	-0.733073	-0.575976	-0.568876		0			1		628		18043414	BC019557	1110007L15Rik	Mus musculus RIKEN cDNA 1110007L15 gene, mRNA (cDNA clone MGC:28477 IMAGE:4163641), complete cds.
2.15298	-0.465872	0.540578	-1.43766	-0.277843	0.179435	0.0100307	-0.566159	-1.14548	0.693454	0.295779	-0.0855909	-0.125059	-0.16582	0.364647	0.121492	-0.16047	-0.401036	0.0869291	-0.314546	0.176278	-0.519899	0.176846	-0.139321		0			1		629		16740746	BC016247	6430548M08Rik	Mus musculus mRNA similar to KIAA0513 gene product (cDNA clone MGC:28863 IMAGE:4511670), complete cds.
0.5986	-0.458819	-1.11043	0.266996	-0.72448	-0.0545781	0.539968	0.299251	0.114786	-0.618057	0.76297	0.937958	1.01907	-0.155405	-0.193314	-0.20469	-0.561474	-0.404855	-0.591652	0.266667	-0.34975	-0.598951	-0.317747	0.133262		0			1		630		29747851	BC050860	2810030E01Rik	Mus musculus RIKEN cDNA 2810030E01 gene, mRNA (cDNA clone MGC:59463 IMAGE:6331376), complete cds.
-1.67946	-2.26954	-1.25157	1.25172	-0.640248	-0.572312	-0.506258	0.572817	-1.83004	1.14562	-0.431515	0.693529	-0.819363	-0.238685	-0.597567	0.113208	-0.84908	-1.31965	-1.38886	-0.808235	-1.08597	-0.785992	-0.481528	-0.0589395		0			1		631		31418309	BC052978	PLEKHH3	Homo sapiens hypothetical protein FLJ21019, mRNA (cDNA clone MGC:60056 IMAGE:6473233), complete cds.
-1.37169	-1.13149	-0.113095	1.54469	-1.04809	-0.348673	0.119605	-0.742397	0.799149	1.13801	0.407559	0.716705	-0.801933	-0.0254487	-0.795972	-0.0362536	-0.736998	-0.79071	-0.791348	-0.886988	-0.278233	-0.552267	-0.701595	-0.162457		0			1		632		14198109	BC008117	Tuba2	Mus musculus tubulin, alpha 2, mRNA (cDNA clone MGC:7731 IMAGE:3498312), complete cds.
-0.474514	-0.634773	0.534126	0.422273	-0.64883	0.00570538	0.457707	-0.0186354	0.467501	1.15422	0.170222	-0.714896	0.827755	0.307389	0.351374	0.384531	-0.549462	-0.278383	-0.0646949	0.464104	-0.411625	-0.276701	0.245423	-0.0832505		0			1		633		30354646	BC052182	Rhbdf2	Mus musculus rhomboid, veinlet-like 6 (Drosophila), mRNA (cDNA clone MGC:59517 IMAGE:6335022), complete cds.
0.672977	-0.264576	0.0950879	1.27441	-1.6331	-0.496958	0.493442	-0.184342	-0.142035	-0.00504743	0.928093	-0.133582	0.300053	-0.512321	-0.246372	0.0746623	0.199317	0.383877	-0.141443	-0.0722742	-0.0795809	0.292801	-0.0948563	0.556523		0			1		634		13905021	BC006794	IFITM3	Homo sapiens interferon induced transmembrane protein 3 (1-8U), mRNA (cDNA clone MGC:5225 IMAGE:2986145), complete cds.
-0.327023	1.59515	-0.988534	-0.275582	-0.784709	-0.612439	-0.398762	-0.3483	0.0443759	0.108371	-0.0733879	0.42707	-0.0024684	0.193948	0.268531	0.528976	-0.778674	-0.729484	-0.752827	-0.949497	-0.394139	-0.552174	0.185926	-0.532035		0			1		635		12654956	BC001326	CARD14	Homo sapiens caspase recruitment domain family, member 14, transcript variant 2, mRNA (cDNA clone IMAGE:3456973), complete cds.
1.69489	0.326922	0.016661	0.00747468	0.0300302	-0.450215	-0.16358	0.933648	-0.796171	-0.21976	0.222086	-0.323226	-0.761097	-0.475649	-0.503865	0.471375	-0.613817	-0.843412	-0.718799	0.223216	-0.704057	-0.388822	-0.121967	0.132984		0			1		636		14198047	BC008092	RPLP0	Homo sapiens ribosomal protein, large, P0, transcript variant 1, mRNA (cDNA clone MGC:9343 IMAGE:3458803), complete cds.
0.747233	0.689536	0.506196	1.26352	-0.421926	0.24426	-0.281402	-0.217927	-0.279387	-0.540344	0.0466217	-0.385085	-0.570095	-0.0726451	0.0685394	0.340579	-0.626041	0.0222939	-0.672474	0.248189	-0.146076	0.394454	-0.214746	0.278098		0			1		637		15991858	BC012899	NEU4	Homo sapiens sialidase 4, mRNA (cDNA clone IMAGE:4156395), complete cds.
1.72993	-0.457908	-0.914506	1.06299	-0.41323	-0.732652	-0.0735162	0.538136	-1.49957	0.203214	0.310178	0.557645	0.150924	-0.943849	-0.616261	0.405018	-0.372484	-0.558013	-0.675655	0.0376669	-0.35179	-0.341658	0.0889211	0.461848		0			1		638		14714637	BC010458	NDRG2	Homo sapiens NDRG family member 2, transcript variant 3, mRNA (cDNA clone MGC:16914 IMAGE:4215141), complete cds.
-1.46617	-0.67109	1.03105	1.38392	0.0378116	-0.52909	-0.24931	1.08955	0.53406	-0.438277	0.521594	0.463758	-0.0150359	-0.366079	-0.611993	0.221993	-0.680777	-0.673947	-0.207041	-0.0949133	-0.608292	-0.250274	0.054265	0.229489		0			1		639		14715016	BC010668	PLCD3	Homo sapiens phospholipase C, delta 3, mRNA (cDNA clone IMAGE:3854215), partial cds.
-0.0834859	-0.549701	1.11059	1.30681	-0.969366	-0.453336	0.145852	0.403986	0.491533	0.35455	-0.517039	0.527771	-0.246169	-0.315591	-0.00479844	0.490432	-0.491497	-0.521694	-0.514571	-0.497009	-0.240215	-0.198855	-0.372339	0.396001		0			1		640		15489384	BC013787	BOP1	Homo sapiens block of proliferation 1, mRNA (cDNA clone MGC:17725 IMAGE:3872212), complete cds.
-0.449095	0.408064	-0.630312	-1.40357	-0.0774634	-0.627265	-0.360495	0.533215	-0.906846	1.08708	0.223589	0.647526	-0.335942	0.0251195	0.874903	0.406782	-0.579264	-0.027964	-0.18436	0.387713	-0.349345	-0.0865319	-0.195004	0.456054		0			1		641		14250437	BC008654	TBCE	Homo sapiens tubulin-specific chaperone e, mRNA (cDNA clone MGC:8912 IMAGE:3872809), complete cds.
-0.668447	-1.56312	-0.124183	1.71138	-0.655827	-0.403168	-0.647436	-0.185476	-0.904614	-0.352148	0.256968	0.583485	-0.842619	-0.536179	-0.905245	-0.543451	-1.02679	-0.591039	-0.856204	-0.3641	-0.023761	-0.34557	0.0240977	-0.243015		0			1		642		34189659	BC042446	KCNMB4	Homo sapiens potassium large conductance calcium-activated channel, subfamily M, beta member 4, mRNA (cDNA clone MGC:9933 IMAGE:3873518), complete cds.
0.446351	-0.386323	1.30139	0.66537	-0.609615	-0.0566412	-0.419022	0.627032	-0.6424	0.206241	0.529496	-0.136614	-0.0533155	0.400494	-0.661315	0.508079	-0.455359	-0.7865	-0.703833	-0.10946	-0.372656	-0.215565	-0.180488	0.0459671		0			1		643		16041816	BC015797	SLC25A10	Homo sapiens solute carrier family 25 (mitochondrial carrier; dicarboxylate transporter), member 10, mRNA (cDNA clone MGC:8903 IMAGE:3909361), complete cds.
0.383834	-0.418282	-0.0589493	-0.0644769	-0.630123	-0.350466	-0.153574	0.260849	-0.995096	0.291621	-0.350498	-0.468155	0.800366	-0.139325	-0.706977	-0.14389	-0.681256	-0.467198	-0.748489	-0.664056	-0.37298	-0.289915	-0.155788	-0.197443		0			1		644		16877767	BC017119	GBL	Homo sapiens G protein beta subunit-like, mRNA (cDNA clone MGC:17904 IMAGE:3910883), complete cds.
0.00147224	1.58034	-0.528271	-0.0834859	-0.060811	-0.625831	0.0458127	-0.226778	-0.233159	-0.430215	0.320359	0.193885	0.561742	-0.553675	0.110918	-0.353639	-0.316856	-0.918985	-0.303736	-0.584241	-0.224808	-0.580006	-0.411643	-0.0292361		0			1		645		16877707	BC017093	RPL35A	Homo sapiens ribosomal protein L35a, mRNA (cDNA clone MGC:9770 IMAGE:3856562), complete cds.
-1.29959	0.0867254	0.690457	0.539328	0.115826	-1.00548	-0.28765	-0.28688	-0.522194	-0.26694	0.630089	-0.716552	0.86332	-0.0193553	0.0230403	-0.588943	0.336436	0.610139	0.254846	-0.127857	0.148223	-0.216968	-0.631637	0.0976432		0			1		646		16877361	BC016932	SLC25A12	Homo sapiens solute carrier family 25 (mitochondrial carrier, Aralar), member 12, mRNA (cDNA clone MGC:21311 IMAGE:4420100), complete cds.
0.120554	-0.613935	-1.379	1.57079	-0.716971	0.546729	-0.851792	0.796648	-1.79919	-0.0149813	-0.281186	-1.38105	-0.689386	-0.524594	0.270044	0.623904	-0.457073	-0.8232	-0.575493	-0.26183	-0.676169	-0.563183	-1.01582	-0.772848		0			1		647		18043813	BC019924	TUBB	Homo sapiens tubulin, beta polypeptide, mRNA (cDNA clone MGC:30201 IMAGE:4998571), complete cds.
-1.08852	1.12773	-0.166089	-0.226324	-1.18727	-0.540252	0.325139	-1.36707	-0.787982	-0.691919	-0.60663	-1.83611	-0.527818	-0.9884	0.261693	0.791197	-0.486284	-0.163346	-0.806941	-0.101345	-0.622985	-0.241821	-0.418392	-0.492723		0			1		648		18257354	BC021860	RASIP1	Homo sapiens Ras interacting protein 1, mRNA (cDNA clone IMAGE:5139651), complete cds.
-1.57816	-1.22699	-0.818766	1.20596	-1.03251	-0.178625	-0.4276	0.369374	-1.31279	-0.288327	0.0929617	-0.63214	-0.593121	-1.33365	-0.562309	-0.0917305	-0.186731	-0.516634	-0.897784	-0.682417	-0.530306	-0.399959	-0.630632	-0.375209		0			1		649		20809783	BC029057	DAO	Homo sapiens D-amino-acid oxidase, mRNA (cDNA clone MGC:35381 IMAGE:5184628), complete cds.
-0.299586	0.153577	-0.18628	1.53626	-0.707836	-0.584056	0.0139696	0.617026	-0.528902	-0.635175	0.0767985	-0.251773	-0.978218	-0.849692	-0.409988	-0.631961	-0.486292	0.346278	-0.750837	-0.440534	-0.541409	0.123163	-0.705917	-0.189698		0			1		650		22902471	BC034769	IZUMO1	Homo sapiens hypothetical protein MGC34799, mRNA (cDNA clone MGC:34799 IMAGE:5167853), complete cds.
1.41584	0.4776	-0.0882701	-0.642031	-0.317975	0.223068	-0.485377	0.566903	-1.74798	0.160139	-0.354749	-0.681695	-0.447166	0.131415	-0.975896	0.408951	0.391292	-0.519094	-0.252365	-0.317803	-0.526404	-0.189133	-0.0855671	-0.0503149		0			1		651		27769257	BC042637	ACVRL1	Homo sapiens activin A receptor type II-like 1, mRNA (cDNA clone MGC:34522 IMAGE:5179243), complete cds.
0.072136	-0.00633361	-1.16912	1.33126	-0.926351	-0.716839	-0.674053	0.126401	-0.742507	-0.663117	-0.51472	-0.49489	-0.80946	-0.426312	-0.737724	0.280713	-0.220786	-1.18941	-0.85841	-0.429127	-0.318662	-0.549602	-0.663349	-0.361753		0			1		652		21707130	BC033788	TRIM17	Homo sapiens tripartite motif-containing 17, mRNA (cDNA clone MGC:45102 IMAGE:5165609), complete cds.
0.220834	-1.05707	1.21951	0.911726	-0.71385	-1.11535	0.472321	-0.849551	-1.52102	-0.163309	-0.269757	-1.56379	-0.919543	-0.473532	0.278056	0.167479	-1.00212	-0.32207	-0.70404	-0.059846	-0.63548	-0.492648	-0.780182	0.0753197		0			1		653		22477274	BC036742	PLA2G6	Homo sapiens phospholipase A2, group VI (cytosolic, calcium-independent), mRNA (cDNA clone MGC:45156 IMAGE:5166749), complete cds.
-0.740612	0.451245	-0.96966	0.78586	-0.36929	0.0305755	-0.186678	0.515783	-0.183273	-0.304013	-0.23001	0.671364	0.00715244	0.564076	0.163439	0.75948	0.362747	0.0101317	0.557579	-0.0911172	0.423604	-0.330048	-0.173953	-0.29268		0			1		654		21707105	BC033685	CCBL1	Homo sapiens cysteine conjugate-beta lyase; cytoplasmic (glutamine transaminase K, kyneurenine aminotransferase), mRNA (cDNA clone MGC:45005 IMAGE:5193675), complete cds.
-1.42107	0.556969	0.232925	-0.575983	-0.700233	-1.106	0.71312	-0.130417	0.234415	-0.00949526	0.716908	0.844591	-1.1016	-0.454315	1.00115	-0.690108	-0.573087	-0.249207	-0.0227025	-0.5436	-0.098375	-0.579177	0.280749	-0.296972		0			1		655		21619159	BC032630	EML2	Homo sapiens echinoderm microtubule associated protein like 2, mRNA (cDNA clone MGC:45160 IMAGE:5402615), complete cds.
-1.04564	1.4473	0.580744	1.1235	-1.57142	-0.42909	0.46949	0.511357	-0.927097	-0.312176	-0.336203	0.0140053	0.14461	-0.988082	-0.590782	0.478539	-0.831167	-0.672425	-0.56436	-0.308774	-0.25805	-0.427321	0.0186648	0.136163		0			1		656		21595666	BC032594	CYP2J2	Homo sapiens cytochrome P450, family 2, subfamily J, polypeptide 2, mRNA (cDNA clone MGC:44831 IMAGE:5527808), complete cds.
-0.36904	-0.0110856	1.48518	0.435959	-0.100144	-0.0565265	0.476778	0.884965	-0.722991	1.021	0.90117	0.658456	-0.831355	-0.625243	-1.19475	-0.91204	-1.09872	-1.4021	-0.776409	-1.14059	-0.632376	-0.432946	-0.199883	-0.176895		0			1		657		23273454	BC035648	TMC6	Homo sapiens epidermodysplasia verruciformis 1, mRNA (cDNA clone MGC:46107 IMAGE:5575949), complete cds.
-1.20254	0.116005	-0.157619	1.56639	-0.115268	-0.686062	-0.0558492	-0.215484	0.606205	-0.574764	0.918501	-0.497367	-0.465639	0.378282	0.120621	0.0762574	-0.824428	-0.896245	-1.07809	-0.899321	-0.739618	-1.03121	-0.793671	-0.928699		0			1		658		23243101	BC035837	HAS1	Homo sapiens hyaluronan synthase 1, mRNA (cDNA clone MGC:46218 IMAGE:5589083), complete cds.
0.936394	-0.760674	1.61355	0.956234	-1.23925	0.0558044	0.205384	-0.30393	-0.290124	0.279764	0.373971	-1.16325	-0.422363	-0.101872	-0.21558	-0.173711	-0.770198	-1.02436	-1.03981	-0.575007	-1.10321	-1.04445	-0.829975	-0.517061		0			1		659		24047223	BC038587	EGFL6	Homo sapiens EGF-like-domain, multiple 6, mRNA (cDNA clone MGC:46033 IMAGE:5767603), complete cds.
1.25669	0.102176	-2.64525	0.425699	0.567833	0.412608	-0.0275044	1.04792	0.0546276	0.872718	0.432286	-0.828385	-0.466739	-1.03486	-0.562686	0.107904	-0.808617	-0.0481951	-0.63971	0.410423	-0.36166	0.304511	0.202082	0.3377		0			1		660		31566168	BC053647	FRMD5	Homo sapiens hypothetical protein MGC14161, mRNA (cDNA clone MGC:61436 IMAGE:5578205), complete cds.
-0.640842	-0.734358	1.60681	0.0629637	-0.949521	0.312412	0.00625493	0.573976	0.610707	-0.225072	-0.35519	-0.966458	-0.428819	-0.717133	-1.10512	-0.23024	-0.315544	-0.412	-1.00639	-0.170376	-0.363498	-0.597733	-0.678328	-0.467916		0			1		661		23512359	BC037224	Brf1	Mus musculus mRNA similar to BRF1 homolog, subunit of RNA polymerase III transcription initiation factor IIIB (S. cerevisiae) (cDNA clone MGC:7170 IMAGE:3257364), complete cds.
-0.560658	-0.602081	-0.202066	0.774949	-0.117781	0.216182	-0.230232	0.36485	0.302933	0.180606	0.595542	-0.338673	0.697418	-0.527347	-0.668307	0.375979	-0.346612	-0.0970188	-0.504523	-0.406836	-0.32795	0.431896	-0.299596	0.188407		0			1		662		12805354	BC002147	Fars2	Mus musculus phenylalanine-tRNA synthetase 1 (mitochondrial), mRNA (cDNA clone MGC:7264 IMAGE:3484842), complete cds.
-0.236003	1.72048	0.858985	0.187514	-0.673175	-0.338445	0.326122	0.496431	-0.682291	0.332872	0.125084	0.507589	-0.314079	-0.238973	0.541436	0.0746945	-0.596178	-0.394211	-0.501802	0.064309	-0.536034	-0.266877	0.387285	0.325087		0			1		663		13277613	BC003717	Dgat1	Mus musculus diacylglycerol O-acyltransferase 1, mRNA (cDNA clone MGC:5740 IMAGE:3486724), complete cds.
-1.35171	0.213717	-0.535753	0.726452	-0.200506	-0.615148	0.633481	-0.293756	-0.0372296	0.299556	0.655833	-0.565308	-0.034721	-0.655677	-0.247188	0.829042	-0.780966	-0.939701	-1.03887	-0.121629	-0.759305	-0.450843	-0.830076	-0.389404		0			1		664		13278019	BC003868	Cldn8	Mus musculus claudin 8, mRNA (cDNA clone MGC:6620 IMAGE:3490218), complete cds.
-1.20733	-0.661055	-0.0935996	0.247737	-1.07368	-0.503021	-0.307139	0.523261	1.00786	0.894717	0.646223	1.0633	-0.539991	-0.417116	-0.0155011	0.728921	-1.09693	-0.982246	-1.05078	-0.96143	-0.475151	-0.525847	-0.185692	-0.148427		0			1		665		13278345	BC003992	Bspry	Mus musculus B-box and SPRY domain containing, mRNA (cDNA clone MGC:7528 IMAGE:3492107), complete cds.
-0.0926124	-1.23873	0.158011	1.40213	-0.711744	-0.952756	0.128745	0.486539	-0.457825	-0.385393	0.289817	0.0383097	-0.747919	-0.93738	0.170944	0.564178	-1.23137	-0.929798	-1.2682	-0.862024	-0.851193	-0.395903	-0.398884	0.356465		0			1		666		13096980	BC003284	Wdr21	Mus musculus WD repeat domain 21, mRNA (cDNA clone MGC:7874 IMAGE:3582095), complete cds.
-0.641869	0.164025	1.45226	1.09314	-0.831361	-0.788096	0.321807	0.119575	0.852378	0.850898	-0.0628786	-0.578465	-0.447158	-0.398704	0.201791	0.629874	-0.80796	-0.821001	-0.587401	0.0725943	-0.6368	-0.606449	-0.0571237	0.00163869		0			1		667		13905318	BC006956	Tmc6	Mus musculus transmembrane channel-like gene family 6, mRNA (cDNA clone IMAGE:3707726), complete cds.
1.51854	0.684675	-0.10012	-0.198626	0.0164022	0.459249	-0.117383	0.423433	0.132859	0.795779	0.553895	0.901479	-0.902005	-0.373197	-0.916851	-1.25083	-0.624411	-0.624331	-1.309	-1.15513	0.267539	0.0294804	-0.267275	0.513309		0			1		668		16924210	BC017375	Mrg1	Mus musculus myeloid ecotropic viral integration site-related gene 1, mRNA (cDNA clone MGC:13943 IMAGE:4191098), complete cds.
-0.514014	0.257359	-0.293499	0.22633	-0.173623	-0.559245	-0.264737	-0.0682822	0.444953	1.00693	0.859617	-0.170848	-0.709876	-0.100667	0.199826	0.833542	-1.26083	-1.03236	-1.27443	-0.317684	-0.510565	-0.276992	-0.310368	0.415375		0			1		669		17390847	BC018363	Sgk3	Mus musculus serum/glucocorticoid regulated kinase 3, mRNA (cDNA clone MGC:19373 IMAGE:2631682), complete cds.
-0.0928432	0.248905	-0.514014	-0.511322	-0.13454	0.541554	0.247863	0.287689	-1.46098	1.06615	0.548737	-0.514133	-0.0847874	-0.2848	0.68375	0.192718	-0.648701	-0.989982	-0.957632	-1.02412	0.4205	0.0598806	0.027147	-0.604695		0			1		670		15029757	BC011098	Gna15	Mus musculus guanine nucleotide binding protein, alpha 15, mRNA (cDNA clone MGC:18931 IMAGE:3967497), complete cds.
1.14151	1.20878	-0.376299	-0.277573	-0.332722	-0.339604	-0.25319	0.749493	-0.567285	-0.653933	0.50555	-0.963172	0.0151842	0.123605	-0.0492733	-0.578287	-0.713924	-0.737957	-0.0181817	-1.00887	0.0440345	-0.311009	0.208572	-0.249516		0			1		671		15929662	BC015262	Atp4a	Mus musculus ATPase, H+/K+ transporting, alpha polypeptide, mRNA (cDNA clone MGC:18426 IMAGE:4241977), complete cds.
0.11134	1.20711	-1.48478	-0.637749	-0.498611	-0.183637	-0.472313	-0.481988	-0.964753	-0.0104402	1.04583	0.377869	-0.666518	-1.05541	-0.836446	-0.845765	-0.942346	-1.03881	-1.27304	-1.34881	-0.606185	-0.491873	-0.51099	-0.137797		0			1		672		15929685	BC015270	Hist2h3c2	Mus musculus histone 2, H3c2, mRNA (cDNA clone MGC:18559 IMAGE:4240748), complete cds.
-1.35894	-1.29393	1.64106	0.490383	-0.230795	-0.879438	0.546823	-0.17133	-0.121411	0.460488	0.357417	0.380919	-0.367052	-0.457808	0.476465	-0.241383	-1.09284	-1.40827	-0.783373	-1.07047	-0.416933	-0.470478	0.114328	-0.500783		0			1		673		14789673	BC010761	Cyp2a4	Mus musculus cytochrome P450, family 2, subfamily a, polypeptide 4, mRNA (cDNA clone MGC:18511 IMAGE:4239813), complete cds.
-0.809572	0.146931	-0.492329	1.50482	-0.625204	-0.446222	-0.661353	-0.839592	1.04788	-1.14314	-0.156987	0.841108	-0.882002	-0.94534	-0.475447	-0.52396	-0.994629	-0.591734	-1.20451	-1.08122	-0.517827	-0.51158	-0.578386	-0.164597		0			1		674		15928420	BC014692	Cpn1	Mus musculus carboxypeptidase N, polypeptide 1, mRNA (cDNA clone MGC:25883 IMAGE:4211169), complete cds.
-0.471983	-0.886564	-0.0411462	1.37573	-0.846016	-0.262513	0.614538	-0.0688722	-0.470776	0.752132	0.519523	-0.348568	-0.515997	-0.785508	-0.737889	-0.236281	-0.821129	-0.732962	-0.982603	-0.0321644	-0.797092	-0.744978	-0.450737	0.0531273		0			1		675		21961615	BC034675	Slc2a2	Mus musculus solute carrier family 2 (facilitated glucose transporter), member 2, mRNA (cDNA clone MGC:25413 IMAGE:4236331), complete cds.
-0.393583	-1.43127	-0.109418	1.57587	-0.902737	0.235531	-0.242701	0.0782423	0.0909334	-0.152798	-0.131352	0.696688	-0.747879	-1.00201	-0.670435	-0.978125	-1.05738	-0.904119	-0.919787	-0.814736	-0.46941	-0.627583	-0.293115	0.369963		0			1		676		15928445	BC014703	Rnu3ip2	Mus musculus RNA, U3 small nucleolar interacting protein 2, mRNA (cDNA clone MGC:25949 IMAGE:4237895), complete cds.
-0.180584	-0.92196	1.41448	0.0414596	-0.21808	0.725907	-0.477673	-0.817557	-1.61184	1.04056	-0.0415329	-0.285979	-1.01606	-0.869532	-0.210766	-1.11662	0.295292	-0.143228	0.253106	-0.275298	-0.685155	-0.359883	-0.255174	-0.489161		0			1		677		18043175	BC019545	Dyrk1b	Mus musculus dual-specificity tyrosine-(Y)-phosphorylation regulated kinase 1b, mRNA (cDNA clone MGC:25681 IMAGE:4511845), complete cds.
-0.146443	-1.0134	-0.0721263	1.2415	-1.35892	-0.620216	-1.25649	-0.262749	-1.14498	0.220852	-0.329338	0.508515	-0.023033	-0.809996	0.0484636	-9.81066e-05	-0.548936	-0.814633	-0.986877	-0.647167	-0.735491	-0.403088	-0.298815	-0.0615795		0			1		678		18043382	BC019449	Gatad1	Mus musculus ocular development associated gene, mRNA (cDNA clone MGC:28402 IMAGE:4024452), complete cds.
-0.784187	-0.500314	0.696753	1.3229	-0.131448	0.224738	-0.503114	-0.882397	-1.39456	-0.0740013	-0.250903	-1.24592	-0.938374	-0.179333	-1.1546	0.281749	-0.172496	0.292852	-0.643367	0.291136	-0.334815	0.0265133	-0.431451	-0.37914		0			1		679		18606311	BC022793	Gnat1	Mus musculus guanine nucleotide binding protein, alpha transducing 1, mRNA (cDNA clone MGC:27622 IMAGE:4505478), complete cds.
-0.710354	-0.627235	-1.46128	1.23612	-0.51811	-0.419181	-0.419609	0.729778	0.998279	0.299438	0.703513	-0.083625	-0.529607	-0.368901	-0.165	0.545899	-0.74461	-0.637787	-0.340508	0.315647	-0.986188	-0.482325	-0.484048	0.0731484		0			1		680		21706604	BC034101	Ift80	Mus musculus RIKEN cDNA 4921524P20 gene, mRNA (cDNA clone MGC:31523 IMAGE:4501451), complete cds.
-0.253035	-0.609988	0.229459	1.23256	-0.8849	-0.0476277	-0.238434	-0.763989	-0.546278	0.266732	0.167854	-1.18733	-0.802487	-0.67717	-0.412143	0.266188	-0.792964	-0.673411	-0.537506	-0.0970628	-0.557285	-0.116878	-0.0658761	-0.271416		0			1		681		21594800	BC031368	Tmtc4	Mus musculus RIKEN cDNA 4930403J22 gene, mRNA (cDNA clone MGC:32342 IMAGE:5029461), complete cds.
-0.323096	-0.375171	-0.609988	1.39938	-0.64095	-0.277686	-0.146974	-0.0693641	-0.317489	0.0900689	-0.251385	-0.441466	-0.12927	-0.536915	0.190696	0.191352	-0.611346	-0.811367	-0.291113	0.151391	-0.54091	-0.297202	-0.141295	0.0983461		0			1		682		19264105	BC025020	Mboat2	Mus musculus O-acyltransferase (membrane bound) domain containing 2, mRNA (cDNA clone MGC:39000 IMAGE:5364068), complete cds.
-0.0290551	0.0843004	1.52973	0.0315244	-0.242735	-0.0537363	-0.422903	-0.584272	-0.371376	0.0806304	-1.02384	-0.273045	-0.386518	0.25307	-0.812346	-0.0146832	-0.388049	-0.216326	-0.711732	0.0830962	-0.216125	-0.0393482	-0.99434	-0.635502		0			1		683		20071705	BC027022	1810009O10Rik	Mus musculus RIKEN cDNA 1810009O10 gene, mRNA (cDNA clone MGC:36666 IMAGE:5367363), complete cds.
-0.540588	0.837336	0.168348	1.2878	-0.181221	0.4966	-0.177608	0.100258	0.107263	0.063398	0.0354923	0.685459	0.43522	-0.528699	-0.204689	0.0642117	-0.241418	-0.439617	-0.866197	-0.40554	-0.122772	-0.298246	-0.427078	-0.0289896		0			1		684		20072512	BC026973	Tmem15	Mus musculus transmembrane protein 15, mRNA (cDNA clone MGC:36683 IMAGE:5371267), complete cds.
0.0288266	0.136848	0.2745	0.796442	-0.510841	-0.153521	-0.483063	0.489106	-0.42942	0.524079	0.660281	0.432004	0.140674	-0.0420186	0.341183	0.83611	-0.570674	-0.579604	-0.909103	-0.0710196	-0.491526	-0.0589606	-0.280294	0.285451		0			1		685		19353796	BC024812	Mbd4	Mus musculus methyl-CpG binding domain protein 4, mRNA (cDNA clone MGC:36060 IMAGE:5356016), complete cds.
0.0667974	-0.444406	0.54669	0.747304	0.68167	0.183016	-0.087275	0.594133	-0.5741	0.58583	0.169457	0.735765	0.749435	0.124703	-0.454099	-0.880713	-0.728535	-0.551149	-1.15324	-0.804628	-0.36716	-0.340911	-0.519769	0.0768922		0			1		686		20071980	BC027080	Erbb2	Mus musculus v-erb-b2 erythroblastic leukemia viral oncogene homolog 2, neuro/glioblastoma derived oncogene homolog (avian), mRNA (cDNA clone IMAGE:5356166), complete cds.
0.15919	1.01756	1.19855	-1.1901	0.198246	-0.198774	0.278669	-0.996925	-0.465649	0.356904	0.186176	-0.161475	0.14041	-0.410154	-0.598681	-1.03668	-0.394942	0.0493471	-0.251264	-0.709087	-0.635692	-0.379873	-0.196175	-0.645977		0			1		687		20072550	BC027071	4930511J11Rik	Mus musculus RIKEN cDNA 4930511J11 gene, mRNA (cDNA clone MGC:38714 IMAGE:5357758), complete cds.
1.72023	0.22686	0.373897	-0.121118	-0.318436	-0.982312	-0.00496781	-0.942855	0.434129	-0.109095	0.501037	0.0614728	-0.849835	-0.678596	-0.49932	-0.385714	-1.1378	-1.14189	-0.556416	-1.1374	-0.223934	-0.758647	-0.21322	-0.374828		0			1		688		19353489	BC024816	Suv420h2	Mus musculus suppressor of variegation 4-20 homolog 2 (Drosophila), mRNA (cDNA clone MGC:36471 IMAGE:5359433), complete cds.
-0.578164	0.409399	-1.64721	1.25354	-1.01865	-0.354888	-0.13745	0.417331	-0.169788	0.604897	0.468161	-0.305559	-0.871016	-0.457053	-0.116074	0.336661	-0.776795	-0.883023	-1.11898	-0.1528	-0.744519	-0.546963	-0.762555	0.271784		0			1		689		23274117	BC023704	Wdr42a	Mus musculus WD repeat domain 42A, mRNA (cDNA clone MGC:38390 IMAGE:5345701), complete cds.
1.6205	0.196071	-1.28958	0.76525	-0.889097	-0.378003	-0.93194	-1.03046	-0.0658557	-0.358603	-0.260235	0.337774	-0.787661	-0.312866	-0.141588	-1.16308	-0.944725	-1.09938	-1.47385	-0.559611	-0.911575	-0.624387	-0.679154	-1.01442		0			1		690		23271728	BC023845	Mboat1	Mus musculus O-acyltransferase (membrane bound) domain containing 1, mRNA (cDNA clone MGC:38410 IMAGE:5346000), complete cds.
0.0775137	-0.392943	1.36123	-1.942	-0.67457	-1.3475	-0.863862	-1.11331	0.42253	-0.0260956	-0.830157	0.915399	-0.375967	-0.783965	-0.681311	-1.37137	-1.31404	-0.742205	-1.13792	-1.10182	-0.201466	-0.376585	-0.50557	-0.31343		0			1		691		21619537	BC032166	Mtmr3	Mus musculus myotubularin related protein 3, mRNA (cDNA clone MGC:38509 IMAGE:5352919), complete cds.
0.980545	0.569203	-0.377492	0.133669	-0.274904	0.464597	-0.340215	-0.491017	0.3942	0.566549	-0.284678	-0.848114	0.908937	-0.0484875	-0.294762	0.489881	-0.98321	-0.47855	-0.641362	-0.884951	-0.284858	-0.0765351	-0.824638	-1.59646		0			1		692		19343651	BC025492	Itfg2	Mus musculus expressed sequence AI646725, mRNA (cDNA clone MGC:36400 IMAGE:5309950), complete cds.
-0.32713	1.2113	-0.697282	0.27802	-0.952724	-0.236107	-0.937776	0.149646	0.349985	-0.0712234	-0.288913	-0.652655	-0.669823	-0.655427	-0.525684	-1.04944	-1.24439	-0.855309	-1.42308	-1.1729	-0.675898	-0.75549	-0.448192	-0.30389		0			1		693		23958610	BC023914	AI315068	Mus musculus expressed sequence AI315068, mRNA (cDNA clone MGC:38203 IMAGE:5323126), complete cds.
-0.0117698	-0.788699	0.776197	1.23959	-0.231026	-0.97618	-0.11845	0.521599	-0.902408	0.315764	-0.505129	0.0209345	-0.295169	-0.194854	-0.367584	0.329619	-0.817057	-1.04745	-0.968685	-0.123865	-0.806722	-0.638978	-0.51827	-0.865812		0			1		694		23271466	BC024055	Aldh1l1	Mus musculus formyltetrahydrofolate dehydrogenase, mRNA (cDNA clone MGC:36387 IMAGE:5098789), complete cds.
1.18555	-0.500843	0.0818713	1.09192	-0.466889	-0.112881	0.0824975	-0.606405	-0.868106	-1.06267	0.405521	0.354249	0.0660134	-0.461859	-0.292744	-0.768603	-1.17445	-1.21844	-1.40856	-0.489054	-0.971951	-0.471568	-0.786016	-0.647183		0			1		695		18380991	BC022114	Slc25a25	Mus musculus solute carrier family 25 (mitochondrial carrier, phosphate carrier), member 25, mRNA (cDNA clone MGC:36388 IMAGE:5098924), complete cds.
-1.56562	-0.644245	0.252373	-0.840255	-1.58426	-0.671083	-0.761187	-0.818018	-0.303442	-1.02384	0.199265	0.644004	-0.850869	-0.00167666	-0.0504576	0.812087	-0.988924	-1.49252	-1.18574	-0.510838	-0.77958	-0.841998	-0.554178	-0.123712		0			1		696		19684141	BC025931	Soat2	Mus musculus sterol O-acyltransferase 2, mRNA (cDNA clone MGC:36039 IMAGE:5099063), complete cds.
0.171719	0.196071	0.589905	1.31292	-0.72244	-1.46446	-1.7102	-1.31714	-1.30569	-0.691852	-0.974584	-0.995932	-0.13879	-0.669163	-1.37341	-1.41664	-0.585333	-1.2524	-1.46783	-1.38338	-1.14431	-0.618415	-0.669605	-0.343298		0			1		697		20071852	BC026639	Pim3	Mus musculus proviral integration site 3, mRNA (cDNA clone MGC:37517 IMAGE:4985551), complete cds.
-0.0362581	0.225517	1.39125	0.859914	-0.256245	-0.888185	-0.769202	-0.0174112	0.811849	-0.312277	-0.221471	-1.34951	0.119714	-0.14923	-0.83609	-0.142565	-1.2822	-1.31189	-0.893626	-0.154165	-0.303807	-0.507541	-0.185716	-0.0907791		0			1		698		21706877	BC034198	Tspan8	Mus musculus transmembrane 4 superfamily member 3, mRNA (cDNA clone MGC:37530 IMAGE:4986549), complete cds.
-1.55075	1.03243	0.917665	1.51116	-0.10373	-0.672054	0.121689	-1.15675	-0.4424	0.265779	-1.35266	-0.245577	0.0918271	-0.613674	-0.505403	-0.80435	0.0885969	-0.422304	0.375081	-0.141733	-0.278088	-0.531184	0.45386	-0.214562		0			1		699		21410351	BC031118	Slc22a5	Mus musculus solute carrier family 22 (organic cation transporter), member 5, mRNA (cDNA clone MGC:36043 IMAGE:4981427), complete cds.
0.31775	-0.124976	0.056811	-0.43146	0.488227	-0.21358	-1.05991	-0.436039	0.0398129	0.0407494	-2.91603	-0.778133	0.211106	-0.462551	0.831067	-0.27257	-0.15668	-0.305813	-0.846813	-0.458955	0.360897	-0.832647	-1.11861	0.640801		0			1		700		19263858	BC025079	1700022L09Rik	Mus musculus RIKEN cDNA 1700022L09 gene, mRNA (cDNA clone MGC:35705 IMAGE:3499844), complete cds.
0.666102	-0.328577	0.00430363	0.241946	1.02969	0.055095	-0.268529	0.958913	-1.17103	0.038866	-0.518696	-0.161047	-0.575851	-0.137855	-0.229671	0.89849	-0.0603612	-0.154372	-1.0143	-0.70104	-0.222443	-0.0586758	0.0355359	0.227654		0			1		701		27552779	BC042891	Cdh17	Mus musculus cadherin 17, mRNA (cDNA clone MGC:35913 IMAGE:4208360), complete cds.
0.226698	0.290571	0.611862	1.22709	0.717693	-0.545091	-0.199813	-3.14736	-0.583771	-1.21362	-2.10365	-3.35612	0.324342	0.246722	0.319406	-0.457236	-1.00375	-0.368793	-0.814598	-0.903084	-0.248474	-0.174409	-0.158552	-1.4406		0			1		702		20987959	BC030455	Rtn1	Mus musculus reticulon 1, mRNA (cDNA clone MGC:40985 IMAGE:5401661), complete cds.
-0.0140683	-0.578616	0.60522	1.31139	-0.440981	-0.320175	0.084695	0.311137	-1.18052	-0.571332	0.869733	-1.54099	-0.455382	-0.951084	0.241712	-0.108288	-1.37722	-0.799638	-0.934483	-0.482932	-0.654501	-0.597121	-0.556739	-0.55218		0			1		703		22902287	BC037698	Fuk	Mus musculus fucokinase, mRNA (cDNA clone MGC:47125 IMAGE:4190449), complete cds.
-0.503052	0.648247	0.729635	1.38615	-0.446273	0.685528	-0.25241	-0.474944	-1.22895	-0.769871	0.437498	-1.27142	-0.121228	0.222934	0.118708	0.414433	-0.982558	-0.59976	-0.554601	0.200927	-0.198683	-0.140606	-0.459684	0.261687		0			1		704		22902246	BC037637	Polr3e	Mus musculus polymerase (RNA) III (DNA directed) polypeptide E, mRNA (cDNA clone MGC:46799 IMAGE:5010681), complete cds.
-0.943541	-1.16198	-0.337693	-1.02029	-1.1976	-0.696148	-0.290108	-0.589699	-0.534344	-0.890364	-0.777438	-0.780377	-0.50602	-0.25238	0.171518	0.738621	-0.755913	-1.46041	-1.03858	-1.28137	-0.650104	-0.393121	-0.621551	-0.415284		0			1		705		22902444	BC037663	Cyp39a1	Mus musculus cytochrome P450, family 39, subfamily a, polypeptide 1, mRNA (cDNA clone MGC:46855 IMAGE:5352740), complete cds.
-0.330755	0.305054	1.74062	-0.32367	-0.329622	0.0909801	-0.134549	-0.299758	-0.210343	-0.237686	-0.438252	0.123156	-0.232668	-0.0890671	-0.163158	-0.519593	-0.216253	-0.697965	0.0044302	-0.491629	0.196638	-0.110531	0.146471	-0.678983		0			1		706		26251871	BC040753	BC034076	Mus musculus cDNA sequence BC034076, mRNA (cDNA clone MGC:49669 IMAGE:4222782), complete cds.
0.101237	0.0966336	0.162073	1.44911	-0.027236	0.130083	-0.234053	-0.312505	-0.268273	-0.433255	-0.228945	-0.362419	-0.450502	0.0561298	-0.569973	0.359739	-0.84145	-0.87799	-0.901044	-0.446256	-0.650655	-0.721881	-0.644574	-0.421766		0			1		707		28981430	BC048832	Tle6	Mus musculus transducin-like enhancer of split 6, homolog of Drosophila E(spl), mRNA (cDNA clone MGC:55024 IMAGE:4506029), complete cds.
0.407998	0.964414	1.42379	0.517055	-1.00344	-0.401147	-0.250821	0.115049	-0.113233	0.411591	-0.601508	-0.188915	-0.274058	-0.48025	0.446214	0.198019	0.493764	-0.193055	0.0775664	-0.304601	0.139769	-0.286403	0.268057	-0.149353		0			1		708		28175617	BC045139	Nab2	Mus musculus Ngfi-A binding protein 2, mRNA (cDNA clone MGC:54734 IMAGE:6306757), complete cds.
-1.52797	-0.35787	0.490242	0.629287	-0.932478	-0.815167	0.670333	-1.39249	0.348171	0.0510519	-1.96653	-2.26422	-0.589207	0.22346	0.448943	0.907537	-0.491796	-0.69507	-0.594958	-0.637031	-0.500063	-0.664731	-0.426294	0.0808855		0			1		709		28279372	BC046313	Spag1	Mus musculus sperm associated antigen 1, mRNA (cDNA clone MGC:54631 IMAGE:6310604), complete cds.
-0.219915	0.227174	-0.576835	1.10202	-0.288566	-0.549582	-0.187369	0.789095	-0.217378	0.184961	-0.127308	-0.466458	-0.24292	0.538224	0.032572	0.763951	-0.246457	-0.468246	-0.693398	-0.0501917	-0.647267	0.0438022	-0.263639	0.378506		0			1		710		28279366	BC046303	Vegfb	Mus musculus vascular endothelial growth factor B, mRNA (cDNA clone MGC:54627 IMAGE:6492277), complete cds.
-0.116755	1.19919	0.681293	-0.295937	0.52304	-0.0254663	0.125662	-0.303064	0.0964609	-0.824504	-0.295952	0.79511	-0.0113262	-0.449664	-0.109781	-0.363795	0.191603	-0.33995	-0.0677899	-0.865882	-0.320324	-0.436295	0.101684	-0.328379		0			1		711		29476990	BC048240	Cbx6	Mus musculus neuronal pentraxin receptor, mRNA (cDNA clone MGC:54981 IMAGE:6493113), complete cds.
0.423163	-0.943189	-0.814854	1.30681	-0.378755	-0.499381	-0.207075	0.371704	0.254707	0.448108	0.262723	0.422524	-0.686603	-0.800332	-0.532662	-0.541194	-1.0238	-1.20779	-1.0065	-0.311453	-0.851904	-0.822983	-0.700751	-0.860715		0			1		712		29124478	BC048922	B930037P14Rik	Mus musculus mRNA similar to sorting nexin 6 (cDNA clone MGC:56901 IMAGE:6311864), complete cds.
0.605002	0.874529	-0.21762	1.17845	-0.890585	-0.0614221	-0.683255	0.568385	0.571308	-0.577919	0.650264	0.390338	-0.481051	-0.470352	-1.00798	-0.915802	-1.23885	-1.078	-0.158838	-0.602123	-0.429189	-0.630556	-0.984116	-0.504503		0			1		713		31324947	BC052923	Pkn1	Mus musculus protein kinase N1, mRNA (cDNA clone MGC:56917 IMAGE:6312892), complete cds.
1.22673	0.775759	-0.482949	0.735731	0.147694	0.0178742	-2.17995	0.49546	0.451559	0.573864	-3.14452	-0.159111	-0.027575	-0.648159	-0.698689	0.00915724	-0.556688	-0.614231	-0.563785	-0.0508909	-0.584492	-0.582902	-2.13379	-0.496198		0			1		714		28913740	BC048705	Gtf2a2	Mus musculus general transcription factor II A, 2, mRNA (cDNA clone MGC:59444 IMAGE:6505667), complete cds.
-1.97914	-0.420878	-0.564105	1.50929	-0.335322	-0.751103	-0.829545	0.254577	0.931293	0.234084	0.0255087	-0.266126	-0.228008	-1.247	-0.957683	-0.210858	-0.303368	-0.773198	-0.433379	0.16766	-0.463679	-0.456571	-0.379741	-0.0844202		0			1		715		16741617	BC016614	PCID2	Homo sapiens hypothetical protein FLJ11305, mRNA (cDNA clone MGC:8832 IMAGE:3869275), complete cds.
-0.73437	0.26642	-0.862567	1.43323	-0.693583	-0.638841	-0.254969	0.881774	1.06744	1.07535	0.950168	0.702733	0.198577	-0.858627	-1.0023	-0.364551	-0.656002	-0.704699	-0.455979	-0.272525	-0.906123	-1.00058	-0.61935	-0.29232		0			1		716		20380799	BC027962	SH2D3C	Homo sapiens SH2 domain containing 3C, mRNA (cDNA clone MGC:34461 IMAGE:5223012), complete cds.
-0.756069	0.683334	-0.183332	0.985694	-0.365986	-0.240928	-0.844485	0.91868	-0.646023	0.109873	0.250349	0.837596	-0.544313	-0.496249	-0.773298	0.980237	-0.645818	-0.228668	-0.581825	0.0859481	-0.526951	-0.379936	-0.0938436	0.323133		0			1		717		14714734	BC010510	Ttll1	Mus musculus tubulin tyrosine ligase-like 1, mRNA (cDNA clone MGC:19055 IMAGE:4191464), complete cds.
-1.0926	1.24501	0.182048	-0.159538	-0.604254	-0.148821	-0.556776	-0.640228	0.505419	0.366561	-0.0212179	-1.74705	-0.5222	-0.116643	0.0716384	0.0779744	-1.23736	-1.06166	-0.801541	-0.155098	-0.592953	-0.710229	-0.247578	-0.64063		0			1		718		18204548	BC021530	Slc39a14	Mus musculus solute carrier family 39 (zinc transporter), member 14, mRNA (cDNA clone MGC:38539 IMAGE:5353717), complete cds.
-0.770717	-1.54986	-0.0300424	-0.964893	-0.583793	0.655466	0.228115	-0.177321	1.0627	-0.0248607	0.426574	-0.187699	-0.0929332	-0.552351	-0.228357	0.719203	-0.724297	-0.75234	-0.573222	-0.819735	-0.592005	-0.735916	-0.499628	-0.976222		0			1		719		19354039	BC024583	Tmem110	Mus musculus RIKEN cDNA 2310014H19 gene, mRNA (cDNA clone MGC:37710 IMAGE:5065836), complete cds.
-1.99157	-0.334699	-0.159538	-0.764021	-0.618537	-0.518561	-0.260538	-0.223269	0.339326	-1.88005	0.0823572	-0.061103	-0.182055	-0.710675	0.943588	-0.915185	-0.952751	-1.01045	-0.405834	-0.881312	-0.654386	-0.654817	-0.364532	-0.719292		0			1		720		20071674	BC027419	1110012M11Rik	Mus musculus RIKEN cDNA 1110012M11 gene, mRNA (cDNA clone MGC:36286 IMAGE:4163554), complete cds.
-0.465872	-1.30566	-0.274694	-0.0974718	-0.84357	-0.0888937	-0.628921	0.169101	0.0815612	0.617792	0.026623	0.349043	0.758178	-0.0963346	-0.382577	-0.59077	-0.588176	-0.62421	-0.795189	-0.166567	-0.948613	-0.433267	-0.382923	-0.358675		0			1		721		27696810	BC043727	Dennd2d	Mus musculus RIKEN cDNA 2010308M01 gene, mRNA (cDNA clone MGC:49552 IMAGE:5035764), complete cds.
-0.169123	-0.575983	-0.870432	0.624309	-0.758368	-0.407538	0.356388	1.14266	-2.63506	-0.105164	-0.314439	-0.246622	-0.668137	-0.71509	-0.313865	-0.655028	-0.121564	-0.556871	-0.0300218	0.115018	-0.419633	-0.278357	-0.060128	0.282766		0			0		722		21595763	BC032553	STATIP1	Homo sapiens signal transducer and activator of transcription 3 interacting protein 1, mRNA (cDNA clone MGC:45064 IMAGE:5555577), complete cds.
-1.2147	0.924945	-1.37336	-0.299316	-0.840496	-0.602078	-0.11209	0.00977139	0.705076	0.316623	-0.360877	1.14584	-0.742704	-0.514896	-0.543194	-0.184544	-1.02947	-1.4837	-0.949097	-0.441049	-1.09401	-0.653606	-0.500717	-0.381755		0			0		723		32493395	BC054517	FANCL	Homo sapiens Fanconi anemia, complementation group L, mRNA (cDNA clone MGC:60295 IMAGE:5180184), complete cds.
-0.0921402	-0.0699538	-0.86919	-0.74258	-0.301109	0.260676	0.342926	0.778654	0.730553	1.15509	0.592593	-0.622134	-0.991668	-0.338278	-0.252085	-1.05508	-0.782373	-0.306091	-0.817549	-0.390579	-0.780515	0.515364	-0.415334	-0.413673		0			0		724		14198354	BC008241	Psmb4	Mus musculus proteasome (prosome, macropain) subunit, beta type 4, mRNA (cDNA clone MGC:6540 IMAGE:2654421), complete cds.
-0.37403	-1.015	0.62597	1.06617	-0.573361	0.43907	0.0565072	-0.28549	1.14527	0.779184	0.777653	-0.27172	-1.05207	-0.505667	-0.527634	-0.733754	-0.609319	0.0792723	-0.779326	-0.0428409	-0.379277	0.039342	-0.248393	0.187348		0			0		725		13542807	BC005605	Ccnd3	Mus musculus cyclin D3, mRNA (cDNA clone MGC:5843 IMAGE:3483584), complete cds.
-0.602081	0.0522976	-1.4884	-0.11826	-1.02387	-0.297973	-0.333067	0.0291836	0.252397	1.13675	0.414961	0.0182225	-0.345236	-0.868962	-0.509184	0.167043	-1.08536	-1.26047	-1.17845	-0.472871	-0.620886	-0.558985	-0.682698	-0.207272		0			0		726		13543208	BC005772	Ggtl3	Mus musculus gamma-glutamyltransferase-like 3, mRNA (cDNA clone MGC:12004 IMAGE:3602314), complete cds.
0.136631	-0.933838	-0.0738047	-0.434929	-0.405776	-0.986901	-0.594168	-0.496298	-0.281265	1.15692	0.25896	-0.00475791	-0.80744	-0.131797	-0.82013	-0.647293	-1.22508	-1.50646	-1.23397	-0.690158	-0.894598	-0.715321	-0.705872	-0.337561		0			0		727		19387926	BC025800	Sema4a	Mus musculus sema domain, immunoglobulin domain (Ig), transmembrane domain (TM) and short cytoplasmic domain, (semaphorin) 4A, mRNA (cDNA clone MGC:35988 IMAGE:5102015), complete cds.
0.434375	0.250249	-0.0622436	0.533843	-0.968078	-0.875987	-0.990004	0.416287	1.04317	-0.0785172	0.954062	1.15963	-0.666213	-0.040017	-0.695528	-0.504936	-1.10711	-0.865604	-0.91677	-0.752743	-0.598142	-0.766105	-0.52632	-0.072523		0			0		728		21411435	BC031135	Zfyve20	Mus musculus zinc finger, FYVE domain containing 20, mRNA (cDNA clone MGC:37205 IMAGE:4971294), complete cds.
-0.278158	0.873908	0.474057	0.326445	-0.733698	0.156269	-0.66298	-0.180087	-0.715344	0.745874	-0.404962	-0.369382	-0.0301529	-0.322896	-0.447294	-0.0793949	0.426942	0.321254	-0.295198	0.360707	0.403982	0.220039	0.0105672	0.0478099		0			0		729		13111806	BC000170	NDUFS2	Homo sapiens NADH dehydrogenase (ubiquinone) Fe-S protein 2, 49kDa (NADH-coenzyme Q reductase), mRNA (cDNA clone MGC:5127 IMAGE:2899956), complete cds.
0.254376	0.624138	-0.462553	0.184907	-0.84675	-0.754618	-0.599162	-0.000953937	-1.18935	-0.364912	0.344712	0.469417	-0.431147	0.0379262	-0.504278	-0.417734	-0.743164	-0.655066	-0.695744	-0.461077	-0.574794	-0.0686324	-0.250173	0.159545		0			0		730		12654002	BC000799	RAB13	Homo sapiens RAB13, member RAS oncogene family, mRNA (cDNA clone MGC:5074 IMAGE:3451945), complete cds.
0.305142	-1.30116	0.699042	-0.0999374	-1.75543	-0.284481	0.0733116	0.36844	-1.31211	0.338884	0.564617	-0.376006	-0.219148	-0.505681	-0.0594145	0.534769	-0.803435	-0.593557	-0.683843	0.120514	-0.498254	-0.162945	-0.142599	0.151612		0			0		731		12654118	BC000873	GNB4	Homo sapiens guanine nucleotide binding protein (G protein), beta polypeptide 4, mRNA (cDNA clone MGC:5262 IMAGE:3460570), complete cds.
0.239008	-0.0311181	-0.630516	-0.234669	-1.29569	0.307961	-0.418807	-0.193935	-1.15004	0.350717	-0.347257	0.289461	-0.669008	-0.844714	-0.441924	-0.239526	-0.661158	-0.867301	-0.957735	-0.372319	-0.408007	-0.371231	-0.311977	-0.213169		0			0		732		16306752	BC001562	NCOA4	Homo sapiens nuclear receptor coactivator 4, mRNA (cDNA clone MGC:5170 IMAGE:3454306), complete cds.
0.565466	-0.801359	0.500506	0.753626	-0.952872	0.43081	-0.368891	0.980859	-1.08877	-0.965521	-0.0874812	0.344697	-0.406285	-1.29194	-0.688808	0.390481	-0.732269	-0.666972	-0.690164	-0.0999629	-0.497272	-0.00533412	-0.239187	-0.0952878		0			0		733		34193610	BC010455	DDX39	Homo sapiens DEAD (Asp-Glu-Ala-Asp) box polypeptide 39, transcript variant 2, mRNA (cDNA clone MGC:18203 IMAGE:4155840), complete cds.
-1.11153	0.587104	0.180034	1.14497	-0.28614	0.20551	-0.292038	-0.981652	-1.5207	0.561503	0.771534	-0.794156	-0.394368	-0.216829	-0.704594	-0.312618	-0.495441	-0.536634	-0.265587	-1.04292	0.303248	-0.173109	0.208608	0.0537078		0			0		734		14290451	BC008991	GNB1	Homo sapiens guanine nucleotide binding protein (G protein), beta polypeptide 1, mRNA (cDNA clone MGC:18208 IMAGE:4155946), complete cds.
0.178322	0.306804	-0.176023	0.565466	-0.960184	-0.0908752	-0.423298	0.87326	-0.0845051	0.182615	-0.743871	1.11781	-0.180486	-0.812378	-0.191898	0.039389	-0.621364	-0.846969	-0.244831	0.163351	-0.715812	-0.388226	-0.00340011	0.271942		0			0		735		15029678	BC011051	MTO1	Homo sapiens mitochondrial translation optimization 1 homolog (S. cerevisiae), mRNA (cDNA clone MGC:17012 IMAGE:4339769), complete cds.
0.581718	-0.160953	-0.620191	-0.236424	-0.948107	-0.764388	-0.639266	-1.32325	-1.39124	0.687923	-0.189137	-0.106489	0.335789	-0.838139	-0.553518	-0.923694	-0.371599	-1.01145	-0.438023	-0.542056	-0.320192	-0.346278	-0.488085	-0.440875		0			0		736		15030239	BC011384	ATP5A1	Homo sapiens ATP synthase, H+ transporting, mitochondrial F1 complex, alpha subunit, isoform 1, cardiac muscle, mRNA (cDNA clone MGC:9384 IMAGE:3867375), complete cds.
0.199764	-0.765642	-0.142405	-1.08178	-0.178625	-0.0207904	0.6356	-0.314481	-0.607281	0.902213	-0.0805867	-0.156983	-0.0883046	-0.325757	0.13522	-1.09217	0.0908751	-0.15769	0.139772	-1.02439	0.533862	0.0488339	0.369729	-0.170858		0			0		737		14250423	BC008647	TTC5	Homo sapiens tetratricopeptide repeat domain 5, mRNA (cDNA clone IMAGE:3869590), partial cds.
0.047012	0.159474	-0.418282	-0.680273	-0.643991	-0.0879963	0.225646	-0.664292	-0.644713	1.02984	0.334299	0.0695152	-0.111992	0.587787	-0.361493	-0.262706	-0.360224	0.127627	-0.767237	0.259062	-0.0982391	0.306671	-0.288035	0.491971		0			0		738		15488919	BC013587	C10orf35	Homo sapiens chromosome 10 open reading frame 35, mRNA (cDNA clone MGC:9596 IMAGE:3896656), complete cds.
-1.1024	0.794844	-0.21527	0.729936	-0.722872	-0.285415	-0.414861	0.286855	-2.23406	0.324443	0.485272	0.685882	-0.191072	-0.00480351	-0.346624	0.280626	-0.958397	-0.464253	-0.785883	-0.555157	-0.211247	-0.0632916	0.272509	0.30917		0			0		739		14790004	BC010852	AKR7A2	Homo sapiens aldo-keto reductase family 7, member A2 (aflatoxin aldehyde reductase), mRNA (cDNA clone MGC:8910 IMAGE:3898226), complete cds.
-0.396901	-0.716849	-0.950881	-0.166982	-1.04285	-0.982131	-1.05225	0.183429	-1.61427	0.976648	0.444352	0.30018	-0.148036	0.554475	0.359139	-0.891735	-0.625719	-0.914703	-0.321745	-0.306727	-0.311955	-0.391538	0.184377	0.350311		0			0		740		17390230	BC018105	SNX7	Homo sapiens sorting nexin 7, transcript variant 2, mRNA (cDNA clone MGC:8717 IMAGE:3849824), complete cds.
-0.327023	-0.127914	-0.386323	-1.27467	-0.563093	0.157963	0.698646	0.219623	-2.59326	0.257414	-1.23045	0.214846	0.186402	-0.85024	-0.0169878	-0.751026	-0.285634	-0.377852	-0.293425	-0.451409	0.53304	0.505789	0.339981	0.270792		0			0		741		16877129	BC016836	SQRDL	Homo sapiens sulfide quinone reductase-like (yeast), mRNA (cDNA clone MGC:10012 IMAGE:3884024), complete cds.
-0.126796	-0.392439	-0.229892	-0.357157	-0.180492	0.234949	0.610341	-0.708645	-1.21083	-0.36337	0.243992	-0.662583	0.133395	-0.449063	-0.166083	-0.292183	0.263996	-0.147538	-0.213114	-0.232862	-0.168107	-0.00517267	0.135614	0.345669		0			0		742		15341996	BC013200	LCK	Homo sapiens lymphocyte-specific protein tyrosine kinase, mRNA (cDNA clone MGC:17196 IMAGE:4341278), complete cds.
0.522232	-0.609736	-0.836026	0.540903	-0.0185769	0.279134	-0.532707	-0.881272	-1.60113	-0.412369	-0.488229	-1.49357	-0.303381	-0.785165	-0.465785	-2.01588	-0.104925	0.207562	-0.543035	-1.2186	-0.16474	-0.329051	-0.863532	-0.899579		0			0		743		15214725	BC012497	Atp6v1b2	Mus musculus ATPase, H+ transporting, V1 subunit B, isoform 2, mRNA (cDNA clone MGC:21587 IMAGE:4500843), complete cds.
0.397675	0.00766053	-0.21922	0.597665	-0.408412	-0.907673	0.128386	0.900138	-0.484016	-0.227611	0.531314	-0.368236	0.630343	0.0829178	0.504605	0.0489776	0.0466789	-0.33019	-0.647967	0.256237	-0.16877	-0.507595	-0.192029	0.171721		0			0		744		18043110	BC019694	IHPK2	Homo sapiens inositol hexaphosphate kinase 2, transcript variant 1, mRNA (cDNA clone MGC:24971 IMAGE:4941646), complete cds.
-0.963954	0.00680786	-2.25347	-0.963068	-0.425462	-0.564219	-0.421404	-1.11043	-2.02017	0.271356	-0.767257	-0.241867	-0.481509	-0.859347	-0.751085	-0.837827	-0.65735	-0.755714	-0.658636	-0.290986	-0.858392	-0.268352	-0.89899	-0.715434		0			0		745		18606387	BC023021	GOLGA5	Homo sapiens golgi autoantigen, golgin subfamily a, 5, mRNA (cDNA clone MGC:29870 IMAGE:4999710), complete cds.
1.01406	0.307378	-0.0890064	0.586322	-0.663317	0.0861057	-0.708784	0.0929435	0.0387164	0.642115	-1.65664	-0.619057	0.267911	-0.510116	-0.416732	0.0557114	-0.25478	-0.703018	-0.279199	0.256781	-0.74922	-0.286044	-0.217134	0.00479979		0			0		746		19343948	BC025761	CYP2W1	Homo sapiens cytochrome P450, family 2, subfamily W, polypeptide 1, mRNA (cDNA clone MGC:34287 IMAGE:5204155), complete cds.
0.872083	0.847664	0.153577	-0.999737	-0.82368	-0.177196	-0.899427	-0.880273	-0.998358	-0.488073	-0.463864	-1.19909	0.229994	-0.825109	-0.653301	-0.423833	-0.19902	0.394743	-0.741288	-0.0380508	-0.447849	-0.0206558	-0.245852	-0.0104875		0			0		747		20379900	BC027875	MYO15B	Homo sapiens myosin XVB, pseudogene, mRNA (cDNA clone MGC:34148 IMAGE:5205535), complete cds.
0.101448	-0.785345	0.524855	-0.903996	-0.341848	-0.479248	-0.437153	0.518518	-0.171538	0.652473	0.535695	-0.271706	-1.35384	-0.615993	-0.347477	-0.149379	-0.756542	0.0763019	-0.941226	0.368958	-0.439659	-0.516178	-0.580856	-0.0342984		0			0		748		20380792	BC027953	FCAR	Homo sapiens Fc fragment of IgA, receptor for, mRNA (cDNA clone MGC:34603 IMAGE:5211453), complete cds.
-0.381843	-0.453143	-1.06315	0.938748	-0.808537	-0.0575868	-0.4639	0.0637162	-2.15616	-0.793254	-0.0513259	-0.300126	-0.813236	-0.870742	-0.342195	-0.42747	-1.05303	-0.0526039	-0.477335	-0.58641	-0.464377	-0.619677	-0.477399	-0.440973		0			0		749		20380769	BC027915	MYL7	Homo sapiens myosin, light polypeptide 7, regulatory, mRNA (cDNA clone MGC:34234 IMAGE:5223298), complete cds.
-0.210762	-0.315122	-0.110692	0.661253	-0.0411566	-0.195582	0.871986	-0.117899	-0.170281	0.579679	-0.850631	-0.855157	-0.594901	-0.305345	-0.0340577	-0.819268	-0.417072	-0.0798378	0.109341	-0.635046	-0.298198	-0.581339	-0.0630135	-0.358585		0			0		750		21707923	BC033586	CD5L	Homo sapiens CD5 antigen-like (scavenger receptor cysteine rich family), mRNA (cDNA clone MGC:34443 IMAGE:5225975), complete cds.
-2.70092	-0.107646	-0.642031	1.07629	-0.91059	0.180249	-0.477826	-0.938159	-2.0949	-0.541414	-0.66247	-1.04559	0.0861764	0.0104791	-1.22116	-0.48394	-0.54701	-0.756835	-1.08082	0.0921486	-0.57722	-0.626047	-0.718718	-0.350321		0			0		751		21594876	BC032234	GPD1	Homo sapiens glycerol-3-phosphate dehydrogenase 1 (soluble), mRNA (cDNA clone MGC:34464 IMAGE:5229925), complete cds.
-0.262486	-0.794032	-1.50867	-0.0662	-0.5036	-0.618935	-0.764248	-1.29513	-1.51658	-0.147151	-0.447033	-0.985975	-0.575298	-0.884338	-1.37237	0.569768	-0.717047	-0.349363	-0.591122	0.0817112	-0.717106	-0.635209	-0.731328	-0.714827		0			0		752		20809660	BC029032	ALOX15	Homo sapiens arachidonate 15-lipoxygenase, mRNA (cDNA clone MGC:34638 IMAGE:5179700), complete cds.
0.693373	-1.74061	0.158809	0.0658053	-0.861632	-0.0991266	-0.673294	-1.13	-0.546216	-1.09956	-0.515385	-0.792366	-0.984047	-1.19085	-0.604029	0.213719	-1.11654	-0.933214	-0.826667	-0.377571	-0.840442	-0.696598	-1.1439	-1.13348		0			0		753		21594975	BC031555	CARD12	Homo sapiens caspase recruitment domain family, member 12, mRNA (cDNA clone MGC:35330 IMAGE:5179909), complete cds.
-0.384696	-0.660673	0.833003	0.719604	-1.56788	-0.699481	-1.3912	-1.14058	-0.396074	-0.245839	-1.70698	-1.07985	-0.690526	-0.660214	-0.345036	-0.809209	-0.655923	-0.335895	-1.03154	-1.24424	-0.848252	-0.0756834	-0.773272	-1.74733		0			0		754		21707946	BC034389	LRG1	Homo sapiens leucine-rich alpha-2-glycoprotein 1, mRNA (cDNA clone MGC:35405 IMAGE:5187278), complete cds.
0.152339	-0.226459	-0.926564	0.930749	-1.13604	-0.697576	-0.641656	-0.924454	-1.97202	0.384431	-0.0536584	-0.740844	0.102638	-0.0562444	-1.07606	0.0594037	-0.441953	-0.728009	-1.16845	-0.802693	-0.658708	-0.451409	-0.30664	-0.298522		0			0		755		27769317	BC042680	FN3K	Homo sapiens fructosamine 3 kinase, mRNA (cDNA clone MGC:34205 IMAGE:5195472), complete cds.
-1.91325	0.813648	-0.0927401	0.524855	-0.580939	-0.184496	0.102621	0.437206	-0.102723	-0.452595	0.502223	-0.209288	-0.0810612	-0.414351	-0.137138	0.232814	-0.768981	-0.532406	-0.659197	-0.162657	-0.313214	-0.567896	-0.0732741	0.0823279		0			0		756		21619454	BC031672	KIAA0319L	Homo sapiens polycystic kidney disease 1-like, mRNA (cDNA clone IMAGE:4446786), partial cds.
-0.325569	-1.41811	-0.299586	1.15869	-0.732486	-0.386471	0.384662	0.663449	-0.902152	0.347294	0.777941	-0.577246	-1.38774	-0.798948	-0.0903797	-0.436251	-0.439621	-0.924025	-0.504401	0.208568	-1.0787	-0.590411	-0.419873	0.0910722		0			0		757		20380815	BC027994	BTRC	Homo sapiens beta-transducin repeat containing, transcript variant 1, mRNA (cDNA clone MGC:40028 IMAGE:5180993), complete cds.
-0.815065	-0.529087	0.397675	0.00258444	-0.963325	-0.663118	-0.264642	0.0721031	0.0554331	-0.512859	-0.769787	-0.500624	-0.477318	-1.23739	-0.725794	-0.92699	-0.758927	-0.840291	-0.66553	-1.20848	-1.11356	-0.525069	-0.618026	-0.395292		0			0		758		20988422	BC030245	TMEM63A	Homo sapiens KIAA0792 gene product, mRNA (cDNA clone MGC:39936 IMAGE:5216414), complete cds.
-1.379	-0.131211	-2.96396	-0.645288	-1.42023	-0.970768	-0.354896	-1.25695	-0.579809	-0.652062	-0.0999984	-0.423971	-0.852624	-0.767956	-0.829654	-1.28558	-0.163807	-0.744618	-0.981991	-1.15942	-0.610016	-0.926184	-0.856489	-0.851078		0			0		759		20987728	BC030249	HNRPA0	Homo sapiens heterogeneous nuclear ribonucleoprotein A0, mRNA (cDNA clone MGC:40050 IMAGE:5242912), complete cds.
-1.56514	0.245909	0.995559	0.0804325	-0.967537	-1.1839	-0.685892	-0.284512	0.554172	-0.49883	-0.826352	-0.162542	-0.514491	-0.449662	-0.760614	0.484409	-0.655763	-0.430392	-0.0936935	0.186069	-1.02751	-0.820532	-0.350282	-0.0403856		0			0		760		20380153	BC028102	CYP4X1	Homo sapiens cytochrome P450, family 4, subfamily X, polypeptide 1, mRNA (cDNA clone MGC:40051 IMAGE:5243005), complete cds.
-1.21414	0.00680786	-0.363025	-0.919561	-0.716896	-0.729385	-0.315352	-0.319453	-0.417823	0.247052	-0.735662	-0.409315	-0.636682	-0.899395	0.0812912	0.179511	-0.798764	-0.827056	-0.618932	-0.294355	-0.557254	-0.485017	-0.41846	0.651091		0			0		761		34192109	BC030541	WDR1	Homo sapiens WD repeat domain 1, transcript variant 2, mRNA (cDNA clone MGC:40281 IMAGE:4403484), complete cds.
1.15444	0.245909	-0.354053	-0.46958	-1.40656	-0.473343	-0.737104	-0.544663	0.408368	-0.0245818	-0.4322	0.346078	-0.428424	-0.509668	-1.08819	-0.734071	-0.276032	-0.642425	-0.535598	-0.222899	-0.804075	-0.421375	-0.51958	-0.442964		0			0		762		23337049	BC037549	GK	Homo sapiens glycerol kinase, transcript variant 2, mRNA (cDNA clone MGC:40353 IMAGE:5213716), complete cds.
-1.0298	-0.453143	-0.350624	-0.508666	-0.435911	-0.817505	-0.624724	-0.221809	-1.91826	0.173255	-0.632572	-0.621693	-0.285058	-0.93589	-1.04731	-0.228908	-0.635922	-0.973223	-0.995084	-1.27068	-0.467395	-0.709401	-0.716082	-0.901815		0			0		763		21706912	BC033625	GPBAR1	Homo sapiens G protein-coupled bile acid receptor 1, mRNA (cDNA clone MGC:40597 IMAGE:5221127), complete cds.
-0.104132	-0.913979	-0.689095	-0.0481288	-0.813423	-1.08826	-0.589808	-0.504354	0.119454	0.3303	0.32503	-0.539427	-0.681734	-0.995621	-0.158915	-0.751135	-0.83329	-0.386184	-1.15226	-1.12225	-0.598522	-0.977997	-0.38803	-0.579251		0			0		764		21707429	BC033718	DIP2A	Homo sapiens chromosome 21 open reading frame 106, mRNA (cDNA clone MGC:45463 IMAGE:4708615), complete cds.
-0.156603	-0.815065	-0.319033	-1.70093	-0.7855	-0.535787	-0.482405	-0.116223	-0.909369	0.924873	0.654186	0.293622	-0.702488	-0.307941	0.0490654	-0.0102644	-0.425525	0.0126016	-1.25605	-0.922879	-0.658252	-0.550755	-0.68025	-0.475919		0			0		765		21707435	BC033721	SPARCL1	Homo sapiens SPARC-like 1 (mast9, hevin), mRNA (cDNA clone MGC:45264 IMAGE:4939390), complete cds.
0.878898	-0.138272	-0.338743	-0.603284	-1.04023	-0.952732	-0.45027	0.0565419	-0.989376	0.922121	-0.557527	1.10289	-0.413759	-0.140182	-1.31647	-1.4693	-0.92859	-0.747685	-0.435705	0.00213649	-0.880073	-0.590296	-0.939984	-0.404707		0			0		766		22832843	BC033791	RNF168	Homo sapiens hypothetical protein FLJ35794, mRNA (cDNA clone MGC:45398 IMAGE:5163887), complete cds.
0.0609812	0.0609812	0.101448	-0.529087	0.0747678	0.337072	-0.508169	0.0646497	-1.47041	0.334402	0.162055	0.00346336	-0.708493	-0.693532	-0.235127	-0.542394	-0.334764	0.377862	-0.689532	0.0020126	-0.515228	0.268542	-0.445839	0.22171		0			0		767		21707063	BC033674	BOLL	Homo sapiens bol, boule-like (Drosophila), transcript variant 2, mRNA (cDNA clone MGC:44872 IMAGE:5170732), complete cds.
-2.379	-0.00751796	-1.17134	-0.299586	-0.203797	-0.279	-0.240343	-0.818674	-1.3866	-0.109028	-0.611067	0.403791	-0.511301	-0.566709	-1.11344	-0.956889	-0.316869	-0.0163799	-0.640421	0.102141	-0.642047	-0.461711	-0.528983	-0.584348		0			0		768		21707291	BC033800	YBX2	Homo sapiens germ cell specific Y-box binding protein, mRNA (cDNA clone MGC:45104 IMAGE:5171696), complete cds.
-0.542452	-0.907606	-0.827429	-0.113089	-0.516124	0.168267	-0.38016	-0.315365	-1.03822	0.321086	0.170274	-0.621693	-0.988337	-1.28563	-0.312046	-0.980899	-0.391352	-1.15555	-0.605478	-0.827317	-0.29883	-0.728645	-0.526588	-0.48055		0			0		769		21618484	BC032786	DDO	Homo sapiens D-aspartate oxidase, transcript variant 1, mRNA (cDNA clone MGC:45354 IMAGE:5179648), complete cds.
0.633529	-0.117747	0.0762902	-0.811288	0.0707809	-1.11936	-0.613347	-0.154828	0.215699	-0.882502	0.0734357	0.49942	-0.648157	-0.899321	-0.43639	-0.196917	-1.00436	-0.694307	-1.04711	-0.854993	-0.460983	-0.537563	-0.588329	-0.493927		0			0		770		21708101	BC033739	CYBA	Homo sapiens cytochrome b-245, alpha polypeptide, mRNA (cDNA clone IMAGE:5179916), with apparent retained intron.
0.496687	0.25867	0.58097	-0.798177	-1.05477	-1.10563	-0.50262	-0.389274	-1.24407	0.77979	-0.616248	-0.165465	-0.702772	-0.806449	-0.844466	-0.926421	-0.646506	-0.824903	-0.412551	-0.50795	-0.380688	-0.784299	-0.643644	-0.378007		0			0		771		21707321	BC033864	BCAT1	Homo sapiens branched chain aminotransferase 1, cytosolic, mRNA (cDNA clone MGC:45234 IMAGE:5186262), complete cds.
0.145934	0.197094	-0.815214	0.806142	-1.15305	0.255489	-0.187631	-0.0646232	-0.748652	-0.419618	0.717057	-0.520948	-0.322881	-0.899505	-0.796104	-0.762672	-0.630104	-0.502483	-0.0846841	-0.687898	-0.530744	-0.425219	-0.446122	-0.484305		0			0		772		21619250	BC032820	TFF2	Homo sapiens trefoil factor 2 (spasmolytic protein 1), mRNA (cDNA clone MGC:45237 IMAGE:5184770), complete cds.
-0.700931	1.12429	0.561598	0.939896	-0.992136	0.116695	-0.277377	-0.230909	-1.40865	-0.707102	0.648028	-0.921086	-0.449809	-0.0831527	-0.833734	-1.03191	-0.140833	-0.464509	-0.679976	-0.119941	-0.528587	-0.431301	-0.556773	-0.158229		0			0		773		21707151	BC033747	CENTA1	Homo sapiens centaurin, alpha 1, mRNA (cDNA clone MGC:45165 IMAGE:5195416), complete cds.
-1.79403	-0.690475	-0.379001	-1.0662	-0.777786	-0.12787	-0.277135	-0.064047	-0.78326	-0.814943	-0.137031	0.0568207	-0.553239	-0.685582	-0.685484	-1.17012	-0.535136	-0.695396	-0.727493	-0.695192	-0.493226	-0.621261	-0.437917	0.1169		0			0		774		21619187	BC032695	GPX4	Homo sapiens glutathione peroxidase 4 (phospholipid hydroperoxidase), mRNA (cDNA clone MGC:45347 IMAGE:5227887), complete cds.
-0.248403	-1.96396	-0.889625	-0.0890064	-0.532979	-0.712706	0.0916795	-0.529236	-0.870458	-0.873015	-0.0328218	-0.268308	-1.07211	-0.803374	-1.291	-1.73383	-0.830879	-1.12888	-0.698793	-1.0839	-0.866452	-0.55996	-0.37546	-0.52069		0			0		775		21619680	BC032725	FNDC4	Homo sapiens fibronectin type III domain containing 4, mRNA (cDNA clone MGC:44971 IMAGE:5533159), complete cds.
-0.963954	-0.634025	-0.690475	-0.315928	-0.837232	-0.493942	-0.314701	0.715097	-0.240296	0.547431	0.00506218	-1.0062	-0.709501	-0.555419	-0.805743	0.522323	-0.333016	-0.749032	-0.139507	-0.133436	-0.188466	-0.368759	-0.450989	-0.753697		0			0		776		21619205	BC032730	DHDH	Homo sapiens dihydrodiol dehydrogenase (dimeric), mRNA (cDNA clone MGC:45141 IMAGE:5530225), complete cds.
0.700413	-0.7991	-0.684953	-0.265162	-0.711641	-0.386318	0.298952	1.12781	-2.61525	0.42235	-1.24783	0.400209	-0.626613	-0.734911	-0.496985	-0.141215	-0.453542	-0.115561	-0.263665	0.070537	-0.461731	-0.172051	0.0802756	0.233888		0			0		777		21618442	BC032551	PLAA	Homo sapiens phospholipase A2-activating protein, mRNA (cDNA clone MGC:45261 IMAGE:5555038), complete cds.
-0.751238	0.152547	-1.06315	-1.05707	-0.767267	-1.01305	0.7055	0.792693	-0.104282	-1.16087	-0.160709	0.232902	-1.02516	-0.120405	-1.26607	-0.73875	-0.569775	0.0135666	0.312371	-0.0516287	-0.144654	-0.55487	0.197809	0.03925		0			0		778		21595790	BC032555	NLGN1	Homo sapiens neuroligin 1, mRNA (cDNA clone MGC:45115 IMAGE:5558890), complete cds.
0.0377132	-2.08827	-0.668501	-0.870432	-0.294246	-0.309308	0.564168	-0.467209	-0.934559	-0.290504	0.426811	-0.00799372	-0.156015	-0.813108	-0.803354	-1.16487	-0.386822	-0.488671	-0.384659	-0.068556	-0.19822	-0.249225	0.08366	0.580203		0			0		779		21595696	BC032674	FBXO18	Homo sapiens F-box protein, helicase, 18, mRNA (cDNA clone IMAGE:5575619), partial cds.
-0.143089	-2.11596	-1.2537	-0.299586	-0.802159	0.441554	-0.418332	-0.28378	-0.479354	-1.03881	-0.637927	-1.864	-0.536513	-0.182242	-0.62841	-0.774227	-0.163476	-0.668063	-0.318838	-0.906671	-0.33551	-0.515835	-0.0366613	-0.436515		0			0		780		21618599	BC032743	GCN5L2	Homo sapiens GCN5 general control of amino-acid synthesis 5-like 2 (yeast), mRNA (cDNA clone MGC:45022 IMAGE:5575574), complete cds.
-0.792547	0.259387	0.55812	-1.52899	-0.537218	-0.363875	0.181206	0.587115	-0.611067	-0.48064	0.20997	-0.252395	-0.452179	-0.793153	0.17386	-0.447405	0.149613	-0.327233	-0.0988215	0.431666	-0.674683	-0.21501	0.110211	0.0489866		0			0		781		21619677	BC032744	ACTR8	Homo sapiens ARP8 actin-related protein 8 homolog (yeast), mRNA (cDNA clone MGC:44968 IMAGE:5575464), complete cds.
-0.517059	-1.51706	-0.56235	0.437649	-0.615216	0.0848262	-0.241147	0.922476	-1.13453	-0.570514	-0.0764104	1.04911	-0.878194	-1.10488	-1.1137	0.349965	-0.784704	-1.54214	-1.68085	-0.123323	-1.16754	-1.28723	-0.999517	-0.621955		0			0		782		21708074	BC033651	TLR7	Homo sapiens toll-like receptor 7, mRNA (cDNA clone MGC:45096 IMAGE:5582912), complete cds.
0.252775	-1.02732	-0.405999	0.418325	-0.373221	-0.830139	-0.553334	-0.351581	-0.828385	0.518444	0.738543	0.970916	-0.773609	-1.4805	-0.400162	-1.60611	-1.21624	-1.13031	-1.31842	-0.992954	-0.774681	-0.864167	-0.704596	-0.562031		0			0		783		23272738	BC037963	ADRBK1	Homo sapiens adrenergic, beta, receptor kinase 1, mRNA (cDNA clone MGC:46122 IMAGE:5585846), complete cds.
0.890575	-0.299316	-1.27147	0.119845	-0.660964	-0.241802	-0.300405	0.313923	-1.78046	0.266583	0.408	0.87724	-0.959297	-0.454938	-1.33242	-1.08617	0.0313154	-1.22964	-1.43364	-1.44351	-1.01766	-0.853139	-0.580463	-0.947681		0			0		784		23273042	BC035672	GLT25D2	Homo sapiens glycosyltransferase 25 domain containing 2, mRNA (cDNA clone MGC:46343 IMAGE:5740842), complete cds.
-0.866189	0.172865	-1.66543	-2.81272	-0.340881	-0.550029	-0.42566	-0.940441	-0.205309	0.498103	0.10296	-1.34109	-0.558284	-0.761305	-1.59539	-2.05565	-0.935593	-1.13653	-1.57277	-2.25377	-0.919539	-0.783555	-1.64027	-1.21654		0			0		785		23274240	BC035674	WDR40B	Homo sapiens WD repeat domain 40B, mRNA (cDNA clone MGC:46344 IMAGE:5741971), complete cds.
0.38606	-1.67946	-0.753603	-0.0162968	-0.908597	-0.807099	-0.31679	0.736652	0.430832	0.717649	0.41135	0.904546	-0.61351	-0.776999	-1.04089	0.385212	-1.15216	-1.19563	-1.43264	-1.03002	-0.556347	-0.845333	-0.659549	-0.360012		0			0		786		28704112	BC047327	DHX8	Homo sapiens DEAH (Asp-Glu-Ala-His) box polypeptide 8, mRNA (cDNA clone MGC:54235 IMAGE:5529639), complete cds.
-0.379776	-0.801197	0.0486854	-0.0418166	-0.995816	-0.455861	-1.30471	0.165025	-0.360576	0.231762	0.934165	0.225127	-0.156747	-0.525927	-1.35028	-0.111846	-0.959136	-1.32916	-1.10747	-1.37254	-1.13051	-0.69397	-0.952392	-1.02925		0			0		787		28839700	BC047699	ARHGDIG	Homo sapiens Rho GDP dissociation inhibitor (GDI) gamma, mRNA (cDNA clone MGC:51949 IMAGE:5581679), complete cds.
0.168533	-0.570307	0.155511	1.15809	-0.780032	-0.376599	0.394837	0.167562	0.603422	0.313321	0.421528	0.294473	-0.14209	-0.772677	0.144273	-0.465247	-0.96098	-1.15079	-1.20592	-0.530122	-0.994073	-1.02682	-0.755934	-0.568137		0			0		788		30046471	BC050382	PLCD1	Homo sapiens phospholipase C, delta 1, mRNA (cDNA clone MGC:51904 IMAGE:5769665), complete cds.
0.0885731	-0.893134	-0.261012	-0.488564	0.235413	-1.15086	-0.435687	-0.438893	-0.0872474	-0.383633	-0.106633	-0.277797	-0.978463	-0.504637	-1.02939	0.407717	-1.38221	-1.11791	-1.11661	-1.11079	-1.08739	-0.457588	-1.06329	-0.880056		0			0		789		29126914	BC047793	TSEN54	Homo sapiens likely homolog of yeast SEN54, mRNA (cDNA clone MGC:54342 IMAGE:6500549), complete cds.
0.969594	-0.866189	-0.334484	1.1379	-0.82228	-0.290572	-0.168629	0.598084	0.0390141	-0.341129	-0.0421411	-0.047454	-1.19273	-0.667953	-0.472506	0.277259	-1.07686	-1.42137	-1.07035	-0.620984	-0.977875	-0.78545	-0.889307	-0.479744		0			0		790		28374349	BC046110	FBXO3	Homo sapiens F-box protein 3, transcript variant 1, mRNA (cDNA clone MGC:57538 IMAGE:5549548), complete cds.
-0.830285	-1.52446	-1.10794	-3.35328	-0.109517	-0.0979025	-0.953047	-0.704757	-0.651102	1.12453	-0.632335	-0.870535	0.0846358	-0.960864	-1.28515	-1.93592	-1.63917	-1.31897	-1.85342	-2.1529	-0.746604	-0.863528	-1.14058	-1.52664		0			0		791		32451580	BC054498	COL1A2	Homo sapiens collagen, type I, alpha 2, mRNA (cDNA clone MGC:57503 IMAGE:6474549), complete cds.
-1.06002	-0.65368	-1.35076	-1.20209	-0.453835	-0.212918	0.366521	0.0206231	0.435357	0.831191	0.705739	-0.0360044	0.348994	-0.913218	-0.292695	-1.14309	-0.908372	-1.13079	-1.31439	-1.11	-0.592596	-0.428367	-0.286427	-0.191963		0			0		792		30354630	BC051831	WEE1	Homo sapiens WEE1 homolog (S. pombe), mRNA (cDNA clone MGC:60116 IMAGE:6147695), complete cds.
-0.902583	0.573966	0.65019	0.721455	-0.591385	-0.0270714	0.231279	-0.584927	-0.748506	0.247339	-0.341253	0.0188848	-0.377859	-0.52982	-1.31321	-0.523779	-1.32187	-1.52138	-1.09067	-1.58203	-0.815938	-0.723453	-0.480713	-0.400643		0			0		793		31657184	BC053578	GSTA1	Homo sapiens glutathione S-transferase A1, mRNA (cDNA clone MGC:61426 IMAGE:5167338), complete cds.
-0.77506	-0.526599	-0.799665	0.529121	-0.951107	0.0819027	0.0910038	0.484226	-1.05453	-1.43419	0.242682	0.357518	-0.853857	0.245936	-0.977574	-0.538107	-0.750688	-1.13973	-0.986692	-0.725866	-0.799442	-0.757193	-0.224327	-0.611266		0			0		794		31418452	BC053347	MAG	Homo sapiens myelin associated glycoprotein, transcript variant 1, mRNA (cDNA clone MGC:61434 IMAGE:5177296), complete cds.
-0.0395891	0.248957	0.0898615	-0.809242	-0.473635	0.0992211	-0.228339	0.778087	-0.40154	0.0620457	1.00466	-0.236255	-0.703418	-0.60284	0.568582	-1.19946	-1.35766	-1.20758	-1.27594	-1.20202	-0.614905	-0.713665	-0.670932	-0.452158		0			0		795		23468357	BC038392	Atp6v1a	Mus musculus ATPase, H+ transporting, V1 subunit A, isoform 1, mRNA (cDNA clone MGC:6531 IMAGE:2651677), complete cds.
0.534883	-1.66436	-1.09308	-1.73836	-0.226787	-0.0523114	-0.558421	-0.64556	-0.525872	-0.418989	-0.998397	0.502531	-0.443323	-1.09173	-1.00539	-1.01353	-1.06168	-1.65714	-1.40177	-1.29148	-0.703881	-0.276252	-0.223199	-0.475932		0			0		796		13905255	BC006926	Pfkp	Mus musculus phosphofructokinase, platelet, mRNA (cDNA clone MGC:6544 IMAGE:2655383), complete cds.
-0.507177	-0.493095	-2.06002	-0.308172	-0.217889	-0.287298	-0.617975	-0.223726	-0.42346	0.994228	0.0685477	-0.226979	-0.482864	-0.715249	-0.317152	-0.71242	-1.41289	-1.06655	-1.0189	-1.1633	-0.559871	-0.490346	-0.911814	-0.903739		0			0		797		15030108	BC011306	H2-K1	Mus musculus cDNA clone MGC:7052 IMAGE:3156482, complete cds.
0.0484866	-0.332933	-0.426872	-1.42663	-1.09043	-0.0591011	-0.253029	-0.564773	-0.853668	0.203771	-0.198334	-1.07772	-0.427737	-0.415338	-0.356316	-0.737858	-1.0433	-0.993567	-1.09587	-0.196099	-0.850989	-0.31679	-0.456232	-0.437544		0			0		798		13879331	BC006641	Mtx2	Mus musculus metaxin 2, mRNA (cDNA clone MGC:5779 IMAGE:3483318), complete cds.
-2.39315	-1.17248	0.218936	0.381709	-0.665657	-0.0734798	-0.358325	-0.18943	-0.204129	0.525898	1.07225	1.05808	-0.76788	-1.03582	-0.515985	-0.0971353	-0.0347639	-0.250604	-0.775956	-0.592578	-0.0802885	0.114618	-0.212052	-0.49857		0			0		799		13277872	BC003813	Fbl	Mus musculus fibrillarin, mRNA (cDNA clone MGC:6139 IMAGE:3487295), complete cds.
-1.71639	-0.417095	-0.251773	0.51927	-0.0767222	0.22093	-0.335255	-0.49791	0.512672	0.212954	-0.517206	-0.182572	-0.398156	-1.33669	-0.688288	-0.782056	-0.389765	-0.174784	-1.06777	-0.200819	-0.180718	-0.434554	-0.652728	0.14208		0			0		800		13529403	BC005440	Ptger2	Mus musculus prostaglandin E receptor 2 (subtype EP2), mRNA (cDNA clone MGC:6041 IMAGE:3487087), complete cds.
-0.132691	-1.60041	-0.39924	1.05963	-0.363971	-0.289857	0.26959	0.19223	-0.679531	-0.250191	-0.51645	-0.176423	-0.87665	-1.01321	-0.671087	0.116813	-0.958843	-1.13397	-0.967782	0.0205968	-1.12082	-0.491447	-0.107095	-0.396941		0			0		801		13278001	BC003862	Tm9sf2	Mus musculus transmembrane 9 superfamily member 2, mRNA (cDNA clone MGC:6607 IMAGE:3488326), complete cds.
-0.525325	0.0149472	-0.7697	-1.2134	-0.670864	-0.0581365	-1.50232	-0.723064	-1.8892	0.561645	0.56351	-0.538812	-0.420279	0.16488	-0.680947	-1.0509	-0.970677	-1.12162	-1.38918	-1.54864	-0.812169	-0.573392	-0.421519	-1.10106		0			0		802		13278300	BC003975	Mlf2	Mus musculus myeloid leukemia factor 2, mRNA (cDNA clone MGC:7424 IMAGE:3488851), complete cds.
-0.0234787	0.195094	0.381121	0.437978	-0.217362	0.150109	-0.792612	0.904971	-0.233341	-1.00305	0.0466838	-0.332725	-0.46721	-0.651922	-0.323915	-0.559695	-0.64181	-0.597325	-0.745991	-0.103463	-0.734858	0.159991	-0.378808	-0.18638		0			0		803		12805466	BC002208	Tmem9b	Mus musculus RIKEN cDNA 2310004K06 gene, mRNA (cDNA clone MGC:7457 IMAGE:3490055), complete cds.
-1.35269	-0.716388	-1.13016	-0.771671	-1.02246	-0.553401	0.168493	-0.45441	0.605409	-0.520019	0.524635	-0.375997	-1.04225	-0.98543	-0.518057	-0.646284	-0.920591	-1.0132	-1.16785	-1.13572	-0.6583	-0.230018	-0.184525	-0.349669		0			0		804		12805128	BC002022	Casp6	Mus musculus caspase 6, mRNA (cDNA clone MGC:5873 IMAGE:3491126), complete cds.
1.10644	-0.640842	-1.20384	0.00544454	-1.20478	-0.511607	-0.588436	-0.120501	-1.49454	0.137137	0.328283	-0.264493	-0.668894	-0.672722	-0.51078	0.0839486	-0.950857	-0.84519	-0.898404	-0.876681	-0.458607	-0.416492	-0.8035	-0.382044		0			0		805		12805074	BC001994	Actl6a	Mus musculus actin-like 6A, mRNA (cDNA clone MGC:5731 IMAGE:3491205), complete cds.
-1.5737	-1.46491	-1.12889	-0.836657	-0.700789	-0.68295	0.316988	0.495357	1.06108	-0.0454657	0.700939	0.544391	-0.819008	-1.02812	-0.249459	0.0507232	-0.961395	-1.01206	-0.949101	-0.825664	-0.318576	-0.37994	-0.50905	-0.204344		0			0		806		12805598	BC002279	Lrrc40	Mus musculus RIKEN cDNA 2610040E16 gene, mRNA (cDNA clone MGC:7689 IMAGE:3497400), complete cds.
-0.698942	-1.2134	-0.499892	1.06407	-0.294469	-0.714593	-0.62146	-0.255654	-0.218933	-0.427819	-0.424282	0.568033	-1.00205	-0.920894	-0.826348	0.00159978	-0.719836	-1.19452	-1.28032	-0.426089	-0.727985	-0.843207	-0.848215	-0.328597		0			0		807		13435695	BC004714	Hspa2	Mus musculus heat shock protein 2, mRNA (cDNA clone MGC:7795 IMAGE:3499661), complete cds.
-0.136205	0.53454	-0.499932	0.386441	-0.263532	-0.610459	0.363698	0.0546443	-0.154349	0.513062	0.113226	-1.31367	-0.210926	-0.614085	0.106988	0.575099	-0.0408723	-0.956147	0.0866398	-0.56162	-0.109014	0.221445	-0.193961	-0.545408		0			0		808		16307440	BC010268	Plod1	Mus musculus procollagen-lysine, 2-oxoglutarate 5-dioxygenase 1, mRNA (cDNA clone MGC:8124 IMAGE:3589182), complete cds.
-1.71639	-0.489801	-0.597343	0.774949	-0.141701	-0.884545	-0.167127	0.453159	-0.913247	-0.280264	0.0766494	-0.206105	-0.609975	-1.17978	-0.07604	0.115906	-1.01591	-1.03152	-0.787427	-0.894392	-0.823156	-0.443773	-0.18314	-0.155507		0			0		809		14919378	BC004583	Sitpec	Mus musculus signaling intermediate in Toll pathway-evolutionarily conserved, mRNA (cDNA clone MGC:8059 IMAGE:3587327), complete cds.
0.547914	-0.628804	-0.820965	-0.617105	-0.183295	-0.555864	-0.424716	-0.846935	-0.549689	0.156288	0.254515	-0.482908	-0.592392	-0.276827	-0.899653	0.486772	-0.753475	-0.875994	-1.3303	-0.470939	-0.434289	-0.230636	-0.533943	-0.454465		0			0		810		14714656	BC010468	Ppa1	Mus musculus pyrophosphatase, mRNA (cDNA clone MGC:6716 IMAGE:3585780), complete cds.
-0.509214	-0.476705	-1.8174	-0.322928	-1.54362	-0.535696	-0.517146	0.86622	0.1145	-0.399357	0.273898	1.02594	-0.662631	-1.19494	0.109963	0.105846	-1.03287	-1.21993	-0.774002	-0.880061	-0.8629	-0.52222	-0.156927	-0.148286		0			0		811		13435782	BC004748	Wdr12	Mus musculus WD repeat domain 12, mRNA (cDNA clone MGC:7936 IMAGE:3583955), complete cds.
-1.0479	-1.48414	-1.09211	-0.715121	-1.17633	-0.882556	-0.684358	-0.767829	-0.165398	0.268632	0.47675	0.735667	0.0739271	-0.737397	-0.27974	-0.741923	-1.00488	-1.07429	-0.845346	-0.705627	-0.286682	-0.288875	-0.498033	-0.725975		0			0		812		15341781	BC013058	Gnb1	Mus musculus guanine nucleotide binding protein, beta 1, mRNA (cDNA clone MGC:11501 IMAGE:3964965), complete cds.
0.646817	-1.76773	0.0158444	1.06222	-1.0266	-0.890492	-0.879733	0.267543	0.356596	-0.0390324	-0.88593	0.417937	-0.562633	-0.820537	-0.5038	-0.195191	-1.04308	-1.1146	-1.11364	-0.982454	-0.524934	-0.709554	-0.614578	-0.0901785		0			0		813		16307590	BC010345	Pabpc4	Mus musculus poly A binding protein, cytoplasmic 4, transcript variant 2, mRNA (cDNA clone MGC:11665 IMAGE:3707766), complete cds.
-0.781064	-0.548782	-1.15035	-1.99376	-1.20714	-0.505654	-0.348105	-0.635727	0.453971	-0.65992	0.393273	0.345935	-0.778436	-0.380333	-0.882446	-1.08533	-0.940401	-1.63296	-0.818125	-1.09726	-0.821136	-0.639155	-0.219037	0.0487244		0			0		814		17390902	BC018384	Scp2	Mus musculus sterol carrier protein 2, liver, mRNA (cDNA clone MGC:11534 IMAGE:3710340), complete cds.
-1.60208	0.235225	-0.706555	0.20626	-1.11068	-0.335126	0.443773	0.176256	-1.18307	-0.313674	0.127489	0.879849	-0.992017	-0.361301	-0.480318	0.312453	-0.89483	-0.840137	0.334157	0.206539	-0.568348	-0.460553	0.141518	0.18745		0			0		815		15342007	BC013271	Anxa8	Mus musculus annexin A8, mRNA (cDNA clone MGC:13875 IMAGE:4013266), complete cds.
1.11378	0.160969	-0.118193	-0.994019	0.926288	0.845008	0.143926	-0.0877863	0.63616	0.110653	0.779495	0.907775	-0.0206726	-0.813853	-0.595478	-1.36036	-0.478864	-0.795695	-0.487764	-0.465828	0.155791	0.390659	0.48093	-0.311133		0			0		816		20070697	BC026131	Slc7a5	Mus musculus solute carrier family 7 (cationic amino acid transporter, y+ system), member 5, mRNA (cDNA clone MGC:13766 IMAGE:4188854), complete cds.
-0.76793	-0.700136	-0.158436	-0.979479	-0.430979	-0.114417	0.466465	-0.539295	-0.514916	0.404162	-0.416045	-0.158607	-0.704807	-1.12225	-0.532062	-1.13468	-0.652571	-0.818015	-1.17971	-1.28891	0.119636	-0.176105	-0.0250699	-0.493351		0			0		817		15215230	BC012710	Rgn	Mus musculus regucalcin, mRNA (cDNA clone MGC:14006 IMAGE:4210374), complete cds.
-0.736655	1.07901	-1.08419	-0.159572	0.106206	-0.23591	0.192905	0.966731	-0.735275	-0.375244	0.727071	0.778865	-0.549051	-1.15021	-0.310679	0.465681	-1.26507	-1.23809	-1.70855	-0.993026	-0.280672	-0.379843	-0.192003	-0.446311		0			0		818		15030076	BC011286	3100004P22Rik	Mus musculus RIKEN cDNA 3100004P22 gene, mRNA (cDNA clone MGC:19415 IMAGE:3485410), complete cds.
-0.645402	-0.804252	-0.280746	-1.23106	-1.03395	-0.144377	-0.365056	0.183609	-0.153505	0.61331	0.175007	-0.681756	-1.01377	-0.674875	-1.25008	-1.45958	-1.21768	-0.978768	-1.14014	-1.09091	-0.358814	-0.347802	-0.635918	-0.265154		0			0		819		15029972	BC011222	Cyp2c50	Mus musculus cytochrome P450, family 2, subfamily c, polypeptide 50, mRNA (cDNA clone MGC:19081 IMAGE:4195223), complete cds.
-1.12735	-2.2791	-0.358936	-1.69261	-0.456538	0.209367	0.349377	-0.153629	0.00341154	-0.339386	-0.441678	0.571902	-0.831963	-1.05071	-0.72521	-1.16913	-1.15051	-1.19094	-0.736016	-1.50243	-0.572132	-0.566545	-0.415982	-0.719115		0			0		820		15029859	BC011153	Sqrdl	Mus musculus sulfide quinone reductase-like (yeast), mRNA (cDNA clone MGC:18811 IMAGE:4196280), complete cds.
-1.39456	-0.928451	-0.78308	-1.51222	-0.991107	-0.422455	-1.02003	0.435695	-1.79264	1.06468	0.48726	-0.148143	-0.780778	-1.22567	-0.551668	-0.161302	-1.61746	-1.10858	-1.34276	-1.41952	-0.532806	-0.834713	-0.811374	-0.884005		0			0		821		15029955	BC011211	Mat1a	Mus musculus methionine adenosyltransferase I, alpha, mRNA (cDNA clone MGC:18672 IMAGE:4196928), complete cds.
-0.438117	-1.09949	0.281504	0.720975	-0.420684	-0.753977	-1.04446	1.04942	-0.405447	0.742226	0.120928	0.349218	-0.635112	-0.893196	-0.778245	0.00324674	-1.04442	-0.867593	-0.822914	-0.744888	-0.528481	-0.689449	-0.928309	-0.384588		0			0		822		15029871	BC011159	Vcam1	Mus musculus vascular cell adhesion molecule 1, mRNA (cDNA clone MGC:18507 IMAGE:4206476), complete cds.
-0.909126	-1.33831	-1.07905	0.83126	-1.08677	-0.81798	-0.685544	-0.26003	-0.429607	-0.321759	0.496473	0.240307	-0.144497	-0.177804	-0.157568	0.231043	-1.06563	-1.39451	-0.987956	-0.927218	-0.633131	-0.872602	-0.311139	-0.427995		0			0		823		15488626	BC013458	Pah	Mus musculus phenylalanine hydroxylase, mRNA (cDNA clone MGC:18609 IMAGE:4223155), complete cds.
0.698592	-0.339637	1.03487	0.931653	-0.000886809	0.212157	0.892204	-0.287812	0.652037	0.199687	0.422554	0.736675	-0.576454	-0.262756	0.108234	-0.751418	-0.589967	-0.776537	-0.367187	-0.941131	0.102808	-0.293775	-0.418757	0.0763655		0			0		824		15929682	BC015269	Dao1	Mus musculus D-amino acid oxidase, mRNA (cDNA clone MGC:18549 IMAGE:4239778), complete cds.
-0.17008	-2.24805	-0.447593	0.339705	-0.327415	-0.15738	-0.144943	-0.40641	-0.392085	0.758627	0.184051	0.216194	-0.223263	-1.14856	-0.899149	0.0939475	-0.981738	-1.03729	-1.28099	-0.751007	-0.798387	-0.644421	-0.266094	0.153844		0			0		825		17390357	BC018161	Slc25a3	Mus musculus solute carrier family 25 (mitochondrial carrier, phosphate carrier), member 3, mRNA (cDNA clone MGC:25685 IMAGE:2650436), complete cds.
-2.18871	-2.40838	-1.36856	0.139368	-1.24769	-0.496575	-0.929666	0.302868	0.0199744	0.808315	0.769666	0.866362	-0.825549	0.0181684	-0.800713	-0.726535	-1.29227	-1.45923	-1.39184	-0.666462	-0.563191	-0.400619	-0.508999	-0.606531		0			0		826		18044821	BC020002	BC020002	Mus musculus cDNA sequence BC020002, mRNA (cDNA clone MGC:25527 IMAGE:3584335), complete cds.
-3.01606	-1.09506	-2.04745	-1.18599	-0.624205	-0.161168	-0.563768	0.381079	-0.0159131	0.983813	1.09357	-0.217669	-1.21674	-0.560076	-1.05497	-0.651107	-0.812815	-0.852107	-1.18496	-1.19476	-0.499816	-0.720487	-0.720866	-0.320887		0			0		827		17390942	BC018399	Nle1	Mus musculus cDNA sequence BC018399, mRNA (cDNA clone MGC:25690 IMAGE:3491925), complete cds.
0.0988265	-2.06046	-2.26103	-1.52589	-0.235112	-0.27557	-0.414566	-0.835059	-0.224112	0.592789	0.945057	-0.696965	-0.522079	-0.724548	-0.547941	-1.30083	-1.08106	-1.2693	-1.22135	-1.00704	-0.567591	-0.978579	-0.732628	-0.951211		0			0		828		20070864	BC027214	Rab13	Mus musculus RAB13, member RAS oncogene family, mRNA (cDNA clone MGC:25544 IMAGE:3709140), complete cds.
-0.911985	-0.500491	-0.725516	-0.090733	-0.10367	-0.15485	0.118212	-0.595471	0.324897	0.488263	0.183619	-0.255458	-0.232124	-0.865794	-0.691385	0.31173	-0.850976	-1.06755	-0.589767	-0.59855	-0.564632	-0.384329	-0.560377	0.204473		0			0		829		17390425	BC018191	Aaas	Mus musculus achalasia, adrenocortical insufficiency, alacrimia, mRNA (cDNA clone MGC:25579 IMAGE:3994248), complete cds.
-0.730159	0.739294	-0.381463	0.89827	-1.14249	0.904099	-0.764573	0.120558	0.80113	0.635987	0.331476	1.02818	0.290877	-0.879206	0.437177	0.382313	-0.884945	0.059754	-0.840521	0.045436	-0.740594	0.186864	-0.22455	0.565851		0			0		830		20809353	BC028848	Ptbp1	Mus musculus polypyrimidine tract binding protein 1, mRNA (cDNA clone MGC:25792 IMAGE:4022742), complete cds.
0.605466	-0.810143	0.239009	0.787772	-0.292816	0.335519	0.325233	-0.0152568	-0.806097	0.258543	0.135796	0.0352861	-0.846821	-0.579709	-0.472317	0.386122	-0.259907	-0.547276	-0.134565	-0.829519	-0.0555373	-0.365528	0.187547	-0.0620779		0			0		831		18044417	BC019387	Cryzl1	Mus musculus crystallin, zeta (quinone reductase)-like 1, mRNA (cDNA clone MGC:25819 IMAGE:4164847), complete cds.
-0.0822864	-0.327614	-1.04087	-0.862427	-0.766745	-0.552968	-0.493269	0.370661	-0.451185	0.155156	0.522034	0.620302	-0.962008	-1.03915	-1.18102	-0.546495	-0.634988	-1.11442	-0.429172	-0.548696	-0.69552	-0.678133	-0.313966	0.00159474		0			0		832		15928693	BC014813	Napsa	Mus musculus napsin A aspartic peptidase, mRNA (cDNA clone MGC:25302 IMAGE:4221844), complete cds.
-0.955645	-0.250962	-0.025318	1.11005	-1.0075	-0.857082	-0.284414	-0.00862782	-1.03005	-0.275403	-0.00843262	0.717846	-0.740042	-1.11919	-1.07115	0.36629	-1.01672	-0.866066	-0.725215	0.00231799	-0.510356	-0.245259	0.216094	-0.000414113		0			0		833		15928469	BC014713	Timp3	Mus musculus tissue inhibitor of metalloproteinase 3, mRNA (cDNA clone MGC:25359 IMAGE:4239015), complete cds.
-1.75364	0.120974	0.0305282	0.775388	-0.11392	0.967663	0.918572	-0.0839308	-0.271613	-1.05199	0.901075	0.123984	-0.487439	-0.674237	-0.895225	-0.502232	-0.615301	-0.301149	-0.821121	-0.438662	0.16679	-0.123426	0.294978	0.495057		0			0		834		20070923	BC026831	Fads1	Mus musculus fatty acid desaturase 1, mRNA (cDNA clone MGC:25963 IMAGE:4239695), complete cds.
0.13322	-0.325754	-0.628968	0.322107	0.029226	-0.253743	-1.07493	-1.37692	-1.4952	-1.29377	-0.411669	-0.740029	0.456338	-0.692582	-0.0934688	-0.98438	-0.388739	-0.585942	-0.180257	-0.249652	-0.161342	-0.0859614	-0.239796	-0.293675		0			0		835		15928574	BC014762	Slc22a8	Mus musculus solute carrier family 22 (organic anion transporter), member 8, mRNA (cDNA clone MGC:25962 IMAGE:4239544), complete cds.
-0.323096	-2.26092	-1.43935	-4.07638	-1.38594	-0.641162	-0.813734	-1.40911	-0.180458	0.173979	0.516317	-0.721335	-0.0129593	-0.673158	-0.20945	-0.463382	-0.358781	-0.606147	-0.651067	-0.828107	-0.692295	-0.730523	-0.904685	-0.614737		0			0		836		18256162	BC021784	Rad9b	Mus musculus RAD9 homolog B (S. cerevisiae), mRNA (cDNA clone MGC:28469 IMAGE:4162418), complete cds.
0.0029689	-0.261738	0.0750089	-0.561891	-0.580941	-1.03562	-0.902302	-0.970901	-0.530703	0.257873	0.69563	-1.31954	-0.634179	-0.225023	-0.0255302	-0.554435	-0.614114	-0.704992	-0.333489	-0.309933	-0.545656	-0.329896	-0.370912	-0.370107		0			0		837		17160966	BC017642	Huwe1	Mus musculus upstream regulatory element binding protein 1e, mRNA (cDNA clone IMAGE:4502954), partial cds.
0.430088	-1.3654	-0.258103	0.0750089	-0.969367	-1.28638	-0.82531	-0.166132	-0.286004	0.600575	-0.306396	-0.580408	-0.667745	-1.60271	-0.736236	-0.0914153	-0.75924	-0.816591	-0.544849	-0.721378	-0.770483	-1.03194	-0.686517	-0.396055		0			0		838		17160867	BC017607	Tbc1d17	Mus musculus TBC1 domain family, member 17, mRNA (cDNA clone MGC:27642 IMAGE:4507589), complete cds.
-1.79776	-1.76085	-2.50051	-0.0763792	-0.905269	-1.32992	-1.03167	-1.21058	0.395677	0.292997	-0.824515	0.598846	0.509881	-0.0330941	-0.699853	-0.576727	-0.71509	-1.10843	-1.08978	-0.574457	-0.632053	-0.959129	-1.42936	-1.1034		0			0		839		16359286	BC016104	Gpr108	Mus musculus G protein-coupled receptor 108, mRNA (cDNA clone MGC:27688 IMAGE:4920840), complete cds.
-1.53581	-0.180584	-0.388746	1.10205	-1.47936	-1.08431	-0.602162	-0.0772374	-0.561955	0.486686	0.163903	0.285037	-0.865958	-1.08857	-0.779975	-0.0770905	-0.401884	-0.985305	-0.997639	-0.202581	-0.430546	-0.790015	-0.509788	-0.488724		0			0		840		16359296	BC016108	Brms1	Mus musculus breast cancer metastasis-suppressor 1, mRNA (cDNA clone MGC:27693 IMAGE:4921658), complete cds.
-1.92549	0.812895	-0.194951	-2.63357	-0.748298	-0.0799926	-0.0819069	-0.626042	-0.601471	0.820698	1.09	0.470584	-0.7841	-0.392746	-0.587023	-1.33842	-0.484733	0.0724468	-0.868224	-0.7514	-0.702823	-0.126285	-0.510997	-0.485427		0			0		841		18204743	BC021405	Prnpip1	Mus musculus prion protein interacting protein 1, mRNA (cDNA clone IMAGE:3985260), partial cds.
-0.707507	0.75237	-1.26173	-0.813347	-0.315885	-0.423155	-0.710095	-1.60956	0.629486	-0.272282	0.655399	0.833201	0.419641	-0.866809	0.0667395	-0.69105	-0.788032	-0.413132	-0.436854	-1.36585	-1.19712	-1.20554	-0.185068	-0.650606		0			0		842		17512474	BC019192	Asb6	Mus musculus ankyrin repeat and SOCS box-containing protein 6, mRNA (cDNA clone MGC:29214 IMAGE:5035395), complete cds.
0.660586	0.551132	-0.243165	0.738267	-0.777432	-1.02724	-0.659586	-0.142108	-1.20095	0.259823	0.254952	0.91312	-0.506416	-0.497807	-1.13328	-0.33367	-0.260171	-0.994178	-0.808298	-0.0887932	-0.6211	-0.69249	-0.777738	-0.369201		0			0		843		18204772	BC021444	Cpxm2	Mus musculus carboxypeptidase X 2 (M14 family), mRNA (cDNA clone MGC:29082 IMAGE:5038528), complete cds.
-1.72328	0.0245644	1.0727	-0.352003	-0.892358	0.360802	-0.259483	0.3023	0.146994	-0.0142978	0.220852	0.332573	-0.583764	-0.571345	-0.435188	-0.601847	-0.483555	-0.577779	-0.677671	0.138001	-0.096765	-0.358494	-0.00826285	0.49017		0			0		844		19343850	BC025447	Ighg	Mus musculus Immunoglobulin heavy chain (gamma polypeptide), mRNA (cDNA clone MGC:29400 IMAGE:5068622), complete cds.
-1.07638	-1.46553	-2.07638	1.11569	-1.19149	-0.944277	-0.396995	0.44705	-0.0340591	-0.167648	0.527819	-0.397256	-0.861108	-1.04342	-0.5897	0.313058	-0.562242	-0.92334	-0.556946	-0.201709	-0.732618	-0.430597	-0.347671	0.115499		0			0		845		23273880	BC023304	Six1	Mus musculus sine oculis-related homeobox 1 homolog (Drosophila), mRNA (cDNA clone MGC:30484 IMAGE:4188451), complete cds.
-0.334201	-1.00275	-0.468367	0.479164	-1.15461	-0.710701	-0.247245	0.67763	0.247369	0.586274	0.391471	0.651761	0.399357	-1.08236	-0.0965197	-0.387096	-0.673812	-0.79812	-0.440682	-0.123656	-0.735464	-0.869695	-0.477076	0.342668		0			0		846		20071467	BC026489	Ppp4r1	Mus musculus protein phosphatase 4, regulatory subunit 1, mRNA (cDNA clone MGC:31567 IMAGE:4504305), complete cds.
-2.8883	0.370722	0.102045	0.141843	-1.11214	-0.812217	-0.231269	0.115599	-1.25793	0.330082	0.510026	-0.163034	-0.303536	-0.958521	-0.625547	-0.795866	-0.755615	-0.727368	-0.3192	-0.657116	-0.614425	-0.180573	-0.30504	0.302437		0			0		847		21411273	BC030926	Slc12a8	Mus musculus solute carrier family 12 (potassium/chloride transporters), member 8, mRNA (cDNA clone MGC:31673 IMAGE:4910321), complete cds.
-0.0937158	0.924374	0.719087	0.286777	-0.359352	0.0286986	-0.0464204	-0.351145	-0.863593	-0.375653	0.687177	-0.461274	-0.570536	-0.500877	-0.5954	-0.231075	-0.290436	-0.0485338	-0.12248	0.179434	-0.552885	0.0624879	-0.0149412	0.437947		0			0		848		19484144	BC025891	Commd5	Mus musculus COMM domain containing 5, mRNA (cDNA clone MGC:32364 IMAGE:5035059), complete cds.
0.660427	-0.741851	-0.604808	-0.190563	-0.175765	0.183296	-0.553948	-0.770903	-0.949306	-0.0273566	-0.290118	-0.291118	-0.581652	-0.125567	-0.414927	-0.0833369	-0.413015	-0.236703	-0.836706	-0.287443	-0.253514	-0.0890525	-0.310949	-0.315585		0			0		849		21961651	BC034628	Cntnap4	Mus musculus contactin associated protein 4, mRNA (cDNA clone MGC:36519 IMAGE:5369648), complete cds.
0.640556	-0.341097	0.9481	-0.975685	0.247818	0.341775	0.08941	-0.770161	0.075026	0.231488	-0.301617	-0.105113	-0.489876	-0.243355	-0.647931	-0.707037	-0.329143	-0.457084	-0.523854	-0.795391	0.146747	-0.286668	-0.419193	-0.355072		0			0		850		21619513	BC031893	Alg3	Mus musculus asparagine-linked glycosylation 3 homolog (yeast, alpha-1,3-mannosyltransferase), mRNA (cDNA clone MGC:36684 IMAGE:5371807), complete cds.
0.441834	-0.747627	0.872762	0.919149	0.308454	-0.243148	-0.755476	0.142194	0.24899	0.381721	-0.120413	0.0856911	-0.0226175	-0.0648284	-0.229747	0.24262	-0.268081	-0.278472	-0.989066	-0.301651	-0.481338	-0.133224	-0.542676	0.101368		0			0		851		22137491	BC024823	Dock7	Mus musculus dedicator of cytokinesis 7, mRNA (cDNA clone MGC:38636 IMAGE:5355798), complete cds.
-0.949723	-0.764692	-1.57312	-0.194528	-0.519328	-0.761298	-0.796581	0.453876	-0.286741	-0.321538	-0.135462	0.930113	-0.843954	-0.143122	-0.489727	0.157533	-0.636442	-0.93917	-1.13381	-1.11662	-0.715344	-0.371283	-0.308547	-0.725006		0			0		852		19353415	BC024852	Ddx25	Mus musculus DEAD (Asp-Glu-Ala-Asp) box polypeptide 25, mRNA (cDNA clone MGC:36004 IMAGE:5358404), complete cds.
0.609277	0.161818	-0.745186	0.522719	-0.9302	-0.391398	-0.838979	0.703025	-0.40539	-0.423866	0.522593	-0.444056	-0.617449	-0.220355	-0.0496346	0.434529	-1.12005	-0.821	-1.06118	-0.300243	-0.0518201	-0.65058	-0.617994	0.0466412		0			0		853		20072044	BC027100	Zwint	Mus musculus ZW10 interactor, mRNA (cDNA clone MGC:38778 IMAGE:5359154), complete cds.
-0.418635	-0.228816	0.864542	-0.612487	-0.911392	-0.880941	-1.13753	-1.08762	0.750937	-0.453586	0.110777	-0.339703	-0.730562	-0.572781	-0.980689	-0.971114	-0.936559	-1.32539	-1.3866	-1.03029	-0.6731	-0.692687	-0.774467	-1.09623		0			0		854		20073341	BC027055	Gtf3c5	Mus musculus general transcription factor IIIC, polypeptide 5, mRNA (cDNA clone MGC:38822 IMAGE:5360397), complete cds.
-0.9089	-0.804804	-1.02937	0.844032	-0.913907	-1.14528	-1.2499	-0.512145	-0.550414	-0.313582	0.214473	-0.831301	-0.0962922	-0.904402	-0.503072	-0.138585	-1.02871	-0.56849	-1.5526	-0.601583	-0.531083	-0.201291	-0.45007	-0.527639		0			0		855		24660289	BC039043	Vps18	Mus musculus vacuolar protein sorting 18 (yeast), mRNA (cDNA clone MGC:36479 IMAGE:5361676), complete cds.
-1.09671	0.019339	0.759292	0.692479	-0.701355	-0.449707	0.0238869	0.590729	-0.206296	0.193892	-0.0983148	-0.142464	-0.389212	-0.730121	-0.439123	0.536983	-1.11146	-0.870894	-0.791855	-0.529864	-0.75516	-0.279001	-0.319455	-0.274126		0			0		856		23274054	BC023680	Appbp1	Mus musculus amyloid beta precursor protein binding protein 1, mRNA (cDNA clone MGC:36609 IMAGE:5343341), complete cds.
0.861988	0.284584	-0.837936	0.793521	-0.904609	-0.344841	-0.723182	0.053299	0.11852	0.317828	0.268326	-0.591649	-0.203367	-0.129342	-0.3385	0.361111	-0.877109	-1.10267	-1.2946	-0.737174	-0.717261	-0.241908	-0.441666	-0.141538		0			0		857		18204813	BC021481	Myo1c	Mus musculus myosin IC, mRNA (cDNA clone MGC:36155 IMAGE:5344331), complete cds.
0.355755	-0.133068	0.701713	0.279499	0.0371664	-0.387455	-0.44852	0.135935	-0.589707	-0.17778	-0.0414825	0.311676	-0.570036	-0.334706	-0.964452	-0.414746	-0.989421	-0.844576	-1.00499	-0.644556	-0.509075	-0.620771	-0.619836	-0.203902		0			0		858		18204419	BC021485	Exosc2	Mus musculus exosome component 2, mRNA (cDNA clone MGC:36427 IMAGE:5344620), complete cds.
-0.338076	-0.266635	-0.865025	-1.46253	-0.777648	-1.14321	-0.348694	-0.445665	-0.117132	-0.140787	1.05942	-0.0674988	-0.430994	-0.37002	-0.767365	-0.76874	-1.20406	-1.26673	-1.05731	-0.969062	-0.392374	-0.918487	-0.767334	-1.06064		0			0		859		19343670	BC025473	Lrrc8c	Mus musculus RIKEN cDNA E430036I04 gene, mRNA (cDNA clone MGC:36625 IMAGE:5353064), complete cds.
-0.869879	-0.965784	0.318331	-0.477281	-0.941668	-0.578605	0.528366	-0.860032	0.205463	0.0379395	0.66237	-0.690471	-1.35867	-0.951988	-0.0790794	-0.98571	-1.75318	-1.24456	-0.823793	-0.852439	-0.745765	-0.930651	-0.265414	-0.52421		0			0		860		19343881	BC025567	2210010N04Rik	Mus musculus RIKEN cDNA 2210010N04 gene, mRNA (cDNA clone MGC:38191 IMAGE:5322572), complete cds.
0.274986	-0.00740702	-0.0622436	-1.48935	-1.00136	-0.894872	-1.15682	-0.966755	0.472161	0.0945773	1.05052	0.0242537	0.371063	-0.964879	-1.02414	-0.766127	-1.28339	-1.16521	-1.46496	-1.60705	-0.562793	-0.579976	-0.566815	0.00879593		0			0		861		19343645	BC025584	Adam8	Mus musculus a disintegrin and metalloprotease domain 8, mRNA (cDNA clone MGC:36123 IMAGE:5324943), complete cds.
0.0850262	0.103545	0.0626481	0.0205534	-0.212059	-0.12537	0.141923	0.727501	-0.109182	-0.0603394	-0.694519	0.588704	0.0720097	0.162647	0.495278	0.0179411	-1.37419	-0.541959	-1.07705	-0.0953841	-0.53318	-0.0921433	-0.322899	0.0315554		0			0		862		18848234	BC024113	Cul4a	Mus musculus cullin 4A, mRNA (cDNA clone MGC:36573 IMAGE:5097944), complete cds.
-0.0994133	0.0878152	0.26995	-3.39874	-0.131577	-0.0768386	0.176572	-1.87463	-0.546546	-0.737365	-0.259111	0.466194	-0.725421	-0.765215	-0.0462706	-1.49974	0.329963	-1.41757	0.148409	-0.942137	-0.119569	-1.20042	-0.158532	-0.853306		0			0		863		19387956	BC025813	Slc22a7	Mus musculus solute carrier family 22 (organic anion transporter), member 7, mRNA (cDNA clone MGC:37791 IMAGE:5097639), complete cds.
0.473283	-0.683791	0.0594757	-0.55075	-1.1387	-1.25932	-1.39704	-0.821001	0.259798	0.699587	0.422551	0.992072	-1.40397	-1.75724	-0.556908	-1.32574	-1.06372	-1.43822	-1.18777	-1.33178	-1.00557	-0.903366	-0.803626	-0.661764		0			0		864		18314678	BC021947	Mrps5	Mus musculus mitochondrial ribosomal protein S5, mRNA (cDNA clone MGC:37824 IMAGE:5098933), complete cds.
-0.825669	-1.23475	-1.34537	0.781034	-1.00538	-1.07854	0.120758	-0.701196	-0.380139	0.625369	0.583493	-0.0205263	-1.1778	-0.77839	-1.19636	-0.797308	-0.975059	-1.28884	-0.900844	-1.07073	-0.721563	-0.794706	0.0434103	-0.480476		0			0		865		18204569	BC021608	BC021608	Mus musculus cDNA sequence BC021608, mRNA (cDNA clone MGC:37838 IMAGE:5099426), complete cds.
0.814663	-1.9089	-1.64721	-0.0132076	-0.102165	-1.39819	-0.416729	-0.635348	0.0616089	0.0482857	0.525397	-0.0337467	-0.989749	-0.770237	-0.663785	-0.742256	-1.10975	-1.03868	-0.980463	-0.805733	-1.04912	-0.483025	-0.672395	-0.904822		0			0		866		22028133	BC034833	Wdtc1	Mus musculus WD and tetratricopeptide repeats 1, mRNA (cDNA clone MGC:37830 IMAGE:5099225), complete cds.
-0.235831	-0.965784	0.00591014	-1.30259	-0.894661	-0.532194	-0.960024	0.0535764	0.228733	-1.15508	-0.598849	0.323677	-0.501002	-0.697674	-1.01799	-0.728987	-1.63335	-1.27419	-1.66131	-1.3642	-0.668425	-0.845165	-1.10649	-0.5717		0			0		867		19353430	BC024381	Ctf1	Mus musculus cardiotrophin 1, mRNA (cDNA clone MGC:36108 IMAGE:4986446), complete cds.
0.513061	-0.131982	0.391125	1.12791	-1.20589	-0.0716327	0.0544026	-0.106177	0.445472	-0.0371327	-0.702825	0.875064	-0.801904	-0.279521	0.112738	-0.477386	-1.02967	-0.648122	-1.27482	-0.783094	-0.420567	0.098369	-0.34034	0.551719		0			0		868		21411453	BC031172	Efha1	Mus musculus EF hand domain family A1, mRNA (cDNA clone MGC:37536 IMAGE:4986725), complete cds.
-0.404538	0.840508	0.438787	0.0174787	-0.836541	-0.453668	0.195877	0.658726	-0.145381	0.439022	0.742713	-0.280117	-0.774446	-0.501634	-0.758584	-0.836621	-1.21525	-1.13104	-0.966204	0.114157	-0.754933	-0.701376	-0.279071	0.238261		0			0		869		21410456	BC031177	Eif4g1	Mus musculus eukaryotic translation initiation factor 4, gamma 1, mRNA (cDNA clone IMAGE:4987553), complete cds.
0.346245	0.204659	0.667413	0.421495	-1.36186	-0.415877	-0.601046	-0.221698	-0.169913	-0.0372222	-0.322071	-0.327318	-0.751543	-0.641728	-1.21215	-1.14117	-0.97457	-1.26443	-0.973097	-0.868097	-1.13533	-0.622342	-0.697885	-0.436739		0			0		870		21706869	BC034215	Abp1	Mus musculus amiloride binding protein 1 (amine oxidase, copper-containing), mRNA (cDNA clone MGC:37618 IMAGE:4989866), complete cds.
-0.186956	-0.993201	1.01768	0.198551	-0.608761	-0.71755	-0.929523	-0.520196	0.0535569	-0.0587254	0.135208	0.00388931	-0.863173	-0.834272	-0.390635	-0.367607	-1.02553	-1.15424	-0.853088	-1.274	-0.889333	-0.792237	-0.57991	-0.630101		0			0		871		21707671	BC034175	Pigt	Mus musculus phosphatidylinositol glycan, class T, mRNA (cDNA clone MGC:36817 IMAGE:5026752), complete cds.
1.02233	0.590669	0.937755	0.304332	-1.71427	-0.216773	-0.0490815	0.709255	8.151e-05	0.936824	0.852516	0.890723	-0.769427	-0.38579	0.439681	-0.93305	-0.611359	-0.4765	-0.619317	-0.172556	-0.0686967	0.365883	-0.251974	0.0555844		0			0		872		19353902	BC024396	Cdc2a	Mus musculus cell division cycle 2 homolog A (S. pombe), mRNA (cDNA clone MGC:36190 IMAGE:4977366), complete cds.
-0.134327	0.287349	0.332828	0.13245	-1.0912	-1.09808	-0.260773	-0.6344	-0.78822	-0.492599	-0.343392	1.00438	-1.13895	-0.69447	-0.847367	-0.356691	-0.841332	-0.707634	-1.10189	-0.486685	-0.718028	-0.765029	-0.749167	-0.440265		0			0		873		21410363	BC031128	Psmd2	Mus musculus proteasome (prosome, macropain) 26S subunit, non-ATPase, 2, mRNA (cDNA clone MGC:36563 IMAGE:4982313), complete cds.
-0.345368	-0.814425	-0.302589	0.344255	-0.77664	-1.16043	-0.966036	-0.269749	0.0419571	-0.0261867	-0.708342	0.541261	-0.886221	0.00580597	-0.916991	-0.553765	-0.645795	-0.1866	-1.02261	-0.629249	-1.16294	-0.96531	-0.479509	-0.304103		0			0		874		20071845	BC026630	Tada3l	Mus musculus transcriptional adaptor 3 (NGG1 homolog, yeast)-like, mRNA (cDNA clone MGC:37463 IMAGE:4983657), complete cds.
0.284584	-0.502142	0.019339	-0.630278	-0.684528	-0.794454	-0.3142	0.61919	0.0170967	0.714043	-0.285116	0.998412	-0.090498	-0.357957	-0.975025	-0.80973	-0.914541	-1.14976	-1.15174	-0.588991	-0.919409	-0.380106	-0.537814	-0.270479		0			0		875		23468377	BC029169	BC029169	Mus musculus cDNA sequence BC029169, mRNA (cDNA clone MGC:36952 IMAGE:4947019), complete cds.
0.556096	-0.225149	0.999174	-0.463856	-0.781585	0.616903	-0.592126	-0.0652284	0.601887	0.322036	0.197559	1.01753	-0.603032	-0.156233	-0.136172	0.0784937	-0.679876	-0.359569	-0.562175	-0.383483	-0.204277	-0.0312339	-0.129619	-0.0488725		0			0		876		20072084	BC027373	Klhl25	Mus musculus cDNA sequence BC027373, mRNA (cDNA clone MGC:36331 IMAGE:4948451), complete cds.
1.16835	0.171589	-0.0287953	0.65276	-0.456901	-0.785761	0.0712094	0.103028	-1.13872	-0.0882325	0.327877	0.267496	-0.457745	-0.635221	-0.684887	0.0374645	-0.0862937	-0.546242	-0.366273	-0.209577	-1.08832	-0.592974	-0.376128	-0.398356		0			0		877		20073271	BC027384	Rad51	Mus musculus RAD51 homolog (S. cerevisiae), mRNA (cDNA clone MGC:36048 IMAGE:4951015), complete cds.
0.0935095	-0.426761	-0.20744	0.935995	-0.145737	-0.604803	0.210699	-0.453368	0.217702	1.11201	-0.571236	-1.27145	-0.798932	-0.612992	-0.927723	-0.507259	-0.633517	-0.586496	-0.101555	-0.373082	-0.574642	-0.658837	0.155778	-0.115061		0			0		878		20988249	BC029805	Alkbh6	Mus musculus expressed sequence AI839550, mRNA (cDNA clone MGC:37102 IMAGE:4952089), complete cds.
-0.230074	1.00571	-0.0603281	0.14513	-0.314602	-0.453987	-0.0677392	-0.919267	0.313423	-0.0746659	0.299973	0.860935	-0.535948	-0.489038	0.171913	-0.275353	-0.519866	-0.533028	0.218727	0.113	-0.395471	0.101042	0.0114735	0.14135		0			0		879		21595116	BC031392	Plcd3	Mus musculus phospholipase C, delta 3, mRNA (cDNA clone MGC:37122 IMAGE:4952407), complete cds.
-0.240708	-0.92596	0.47012	-0.855651	-0.358282	-0.973616	-0.0362292	-0.644424	-0.798198	0.476956	0.37329	0.0121875	-0.444555	-0.39104	0.472861	-0.657105	-0.768488	-0.79584	0.131586	-0.520388	-0.595428	-0.678049	-0.60452	-0.0842795		0			0		880		20988256	BC029814	Fos	Mus musculus FBJ osteosarcoma oncogene, mRNA (cDNA clone MGC:36690 IMAGE:2582234), complete cds.
0.00430722	-0.0187801	-1.00246	1.11024	0.178919	-0.1028	0.196588	-0.0890701	-0.475823	-0.888225	0.491311	-0.234716	-0.749129	-0.605058	-0.804128	0.0971381	-0.735948	-0.596953	-0.406455	-0.0506227	-0.750677	-0.336953	0.339308	0.103927		0			0		881		20809978	BC029180	2900073G15Rik	Mus musculus RIKEN cDNA 2900073G15 gene, mRNA (cDNA clone MGC:35677 IMAGE:2599135), complete cds.
-0.385392	0.243864	-0.274481	-0.760406	0.560852	-0.734217	-0.169077	-1.26801	-1.22484	0.250501	0.287697	-0.670328	-0.723264	0.349303	-0.676751	-1.58666	-0.543135	-0.695496	-0.41049	-1.35076	-0.506552	-0.498174	-0.487423	-1.15779		0			0		882		22832903	BC034400	Lztr1	Mus musculus leucine-zipper-like transcriptional regulator, 1, mRNA (cDNA clone MGC:35711 IMAGE:2651456), complete cds.
-0.125466	-1.07263	-0.0103545	0.695337	-0.272969	0.403708	0.307959	-0.778122	-0.372029	-0.360357	-0.843187	-0.450063	-0.504432	-0.637447	-0.0944127	0.612966	-0.40808	-0.482967	-0.736807	-0.128444	-0.610215	-0.0896449	-0.393718	-0.131121		0			0		883		19264054	BC025089	Bub3	Mus musculus budding uninhibited by benzimidazoles 3 homolog (S. cerevisiae), mRNA (cDNA clone MGC:36204 IMAGE:3586753), complete cds.
1.02653	1.12142	0.524155	-0.560197	-0.333978	-0.130366	0.129576	-0.142685	0.3757	-0.66998	0.142553	0.578079	-0.15525	-0.365731	-0.508668	-0.205962	-0.091403	-1.12722	0.173788	-0.94026	-0.508309	-0.52439	-0.144399	-0.867765		0			0		884		21619631	BC032254	Mtmr7	Mus musculus myotubularin related protein 7, mRNA (cDNA clone MGC:40839 IMAGE:5368816), complete cds.
0.378666	-1.05876	-0.0720869	-0.0364423	-0.549579	-0.982124	-0.637299	-0.478312	-0.112107	0.424498	-1.13554	-0.0579082	-0.295634	-1.0066	-1.35323	-0.354212	-0.514849	-1.06661	-1.09858	-1.18127	-0.0043071	-0.507485	-0.926536	-0.649126		0			0		885		27371305	BC041107	Gnai3	Mus musculus guanine nucleotide binding protein, alpha inhibiting 3, mRNA (cDNA clone MGC:46956 IMAGE:2648164), complete cds.
-0.117932	-1.97974	-1.42495	-1.03666	-0.172769	-0.406271	-1.2848	-0.835763	0.147511	0.94648	-0.411955	-2.03342	-0.667785	-1.09361	-0.827296	-0.7069	-0.865544	-1.0094	-1.54481	-1.92328	-0.492025	-0.424345	-0.559975	-0.846143		0			0		886		22902248	BC037676	Gnb1l	Mus musculus guanine nucleotide binding protein (G protein), beta polypeptide 1-like, mRNA (cDNA clone MGC:46818 IMAGE:3493788), complete cds.
-1.47406	0.407706	0.449382	0.127456	-0.773233	-0.351709	0.390302	-1.20653	-1.3593	0.772642	0.242918	-0.903497	-0.225094	-0.190585	0.204305	-0.177688	-0.625968	-0.890109	-0.582636	-0.366359	-1.06947	-0.111337	-0.122403	-0.765917		0			0		887		22477953	BC037001	Wdr23	Mus musculus WD repeat domain 23, mRNA (cDNA clone MGC:46990 IMAGE:5051353), complete cds.
0.294296	0.761101	-1.13599	-0.358049	-0.246987	-0.459944	-0.981609	0.699485	-1.09724	-0.393501	-0.196486	0.0636962	-0.612822	-0.915103	-0.428562	-0.260583	-1.2001	-0.744948	-0.507494	0.214013	-0.548877	-0.861453	-0.424079	-0.103792		0			0		888		22902437	BC037622	1810011O16Rik	Mus musculus RIKEN cDNA 1810011O16 gene, mRNA (cDNA clone MGC:46794 IMAGE:5373275), complete cds.
-1.99939	0.587111	-1.77291	-0.550617	-0.391086	0.667769	0.864255	-1.32536	0.655746	-0.370899	0.290851	-4.14458	-0.183304	-0.237784	-0.289754	0.153131	-0.272114	-1.01845	-0.135535	-1.4517	-0.342254	-0.448417	-0.164315	-0.866623		0			0		889		26252093	BC040777	Dnm1l	Mus musculus dynamin 1-like, mRNA (cDNA clone MGC:49778 IMAGE:4948368), complete cds.
-0.516386	0.226663	-0.550617	-0.035801	-0.590253	-0.275674	-0.240464	-1.64185	0.432378	-0.85889	0.318798	-3.52054	0.0888255	0.0577691	0.613272	-0.337198	-1.06364	-0.809854	-0.500269	-0.577135	-0.562884	-0.495983	0.450807	-0.451932		0			0		890		24416580	BC038916	Mtch2	Mus musculus mitochondrial carrier homolog 2 (C. elegans), mRNA (cDNA clone MGC:49310 IMAGE:5149772), complete cds.
-0.483336	-1.03637	-1.35835	-0.657815	-0.751363	-0.541075	-0.907507	-0.735361	0.514257	-0.36414	-0.809572	-0.260016	-0.717597	-0.788147	-0.178986	-0.665785	-1.25251	-1.29993	-1.03541	-1.32136	-0.953192	-0.478264	-1.21057	-1.06684		0			0		891		26252142	BC040685	Gng12	Mus musculus guanine nucleotide binding protein (G protein), gamma 12, mRNA (cDNA clone MGC:49057 IMAGE:5375002), complete cds.
0.831417	-1.35858	-0.383716	0.641417	-0.18654	-0.253813	-0.591931	-1.28464	-0.299895	-1.06262	0.356611	0.48171	0.115286	-0.429624	-0.25611	-0.246644	-1.24138	-1.28218	-1.18263	-0.859593	-0.955735	-0.966124	-0.7594	-0.570327		0			0		892		28204904	BC046384	Clic4	Mus musculus chloride intracellular channel 4 (mitochondrial), mRNA (cDNA clone MGC:51372 IMAGE:3155573), complete cds.
0.8115	-0.354265	-2.24212	0.227088	-0.461359	-0.748686	-0.31311	-0.402662	0.668936	0.489343	0.543081	-0.394506	-0.467042	-1.15495	-0.543883	-0.368115	-1.16465	-0.862018	-0.906829	-0.646293	-0.638971	-0.80963	-0.704402	-0.318338		0			0		893		29437199	BC049857	Trps1	Mus musculus trichorhinophalangeal syndrome I (human), mRNA (cDNA clone MGC:54437 IMAGE:4460789), complete cds.
0.226663	-0.83969	0.490242	0.971284	-0.363337	-0.268203	0.381813	0.367662	-1.50281	-1.4885	-1.18008	-0.254219	-0.212079	-0.189497	-0.367218	0.520935	-1.18944	-1.19088	-1.01766	-0.659456	-0.397676	-0.568994	-0.158378	-0.105388		0			0		894		29437201	BC049880	Htra2	Mus musculus protease, serine, 25, mRNA (cDNA clone MGC:54554 IMAGE:5321861), complete cds.
-1.38626	-0.176547	-0.909156	0.979707	-1.04783	-1.11946	0.109498	0.944652	-0.58504	0.180339	0.407608	-0.0463638	-0.31268	0.309166	0.0315469	0.277169	-1.18339	-1.10606	-0.880875	0.169817	-1.01	-0.661161	-0.746915	-0.593909		0			0		895		28277385	BC046300	Myo1b	Mus musculus myosin IB, mRNA (cDNA clone MGC:54646 IMAGE:6487332), complete cds.
-0.773627	-0.587474	-1.29878	-0.241792	-0.326462	-0.406196	-0.590582	0.937062	-0.870507	-0.0768889	0.588511	-1.80099	-0.284567	-0.782391	-0.576944	-0.532676	-1.64646	-1.51276	-0.902342	-0.833841	-0.587375	-0.678052	-0.517776	-0.551061		0			0		896		28422395	BC046973	Falz	Mus musculus fetal Alzheimer antigen, mRNA (cDNA clone MGC:54978 IMAGE:6487444), complete cds.
0.0480806	0.699061	0.363176	-0.156763	-0.25428	-0.601558	-0.737153	-0.429844	-0.583298	-0.230262	0.28012	-0.26505	-0.476509	-0.491372	-0.563386	-0.28676	-0.976012	-1.18391	-1.0915	-1.08657	-1.07822	-0.787575	-0.665424	-0.20496		0			0		897		28436804	BC046586	Fbxo2	Mus musculus F-box only protein 2, mRNA (cDNA clone MGC:54895 IMAGE:6487759), complete cds.
0.320024	-0.35787	0.757225	0.227328	-0.0481347	-0.630337	-0.432151	0.335273	-0.58502	-1.07151	-0.611519	-3.3867	-0.64004	-0.752237	-0.143022	0.210189	-0.938857	-0.939831	-0.177512	-1.00523	-1.06028	-0.55948	0.00802499	-1.3974		0			0		898		30109296	BC051160	Msh6	Mus musculus mutS homolog 6 (E. coli), mRNA (cDNA clone MGC:56735 IMAGE:4953238), complete cds.
-0.242671	-1.42212	0.549451	0.513196	-0.739241	-0.544071	0.374397	-0.366933	-0.576658	0.737665	-0.888643	-0.130214	-0.469099	-0.640407	-1.26567	-0.207873	-1.31569	-0.994583	-0.821424	-0.938657	-0.634012	-0.982749	-0.966423	-0.725092		0			0		899		30851164	BC052482	Rnf20	Mus musculus ring finger protein 20, mRNA (cDNA clone MGC:56858 IMAGE:6308280), complete cds.
-0.0366591	-1.12064	0.0343418	0.752004	-0.932434	-0.500174	-0.492685	0.849403	-0.37195	-0.909344	-0.453468	0.293329	-0.248703	0.0965297	0.0973	-0.545888	-1.48525	-0.614146	-0.884791	-0.538716	-1.11293	-0.929186	-0.680897	-0.350774		0			0		900		32449700	BC054082	D030051N19Rik	Mus musculus RIKEN cDNA D030051N19 gene, mRNA (cDNA clone MGC:57016 IMAGE:6466137), complete cds.
0.964203	-0.261612	-0.421078	-0.0103545	-0.312505	-0.54899	0.410303	0.456801	-0.687567	-0.587523	-0.292769	0.11598	-0.508185	-0.222724	-0.850691	0.244479	-1.03343	-0.894189	-0.655193	-0.79866	-0.879004	-0.376596	-0.509473	0.151409		0			0		901		29387389	BC048410	Atp13a4	Mus musculus ATPase type 13A4, mRNA (cDNA clone MGC:57080 IMAGE:6486835), complete cds.
0.172917	-1.00476	0.0433424	0.0209139	-0.614135	-0.0352554	0.45325	-0.0403211	-0.379737	0.209191	-0.341381	-0.934719	-0.768068	-0.649094	-0.341689	-1.44346	-0.826055	-0.802228	-1.11407	-1.2698	-0.755864	-0.782373	-1.15673	-1.57333		0			0		902		30109290	BC051252	Pias3	Mus musculus protein inhibitor of activated STAT 3, mRNA (cDNA clone MGC:58900 IMAGE:6489803), complete cds.
-0.288398	-0.67481	-1.67286	-0.219293	-0.25794	-0.194831	0.354751	-0.541616	-0.786724	-0.0762978	0.00395693	0.47987	-1.16161	-0.511331	-1.21304	-0.483726	-1.03874	-1.0189	-1.0497	-0.545448	-0.824323	-0.930851	-1.02396	-0.877834		0			0		903		30962827	BC052636	Nos3	Mus musculus nitric oxide synthase 3, endothelial cell, mRNA (cDNA clone MGC:58949 IMAGE:6530765), complete cds.
-0.200403	-0.092051	-0.587228	0.449997	-0.381073	-0.921293	-0.632264	0.285584	0.0824471	-0.213783	-0.0106786	-0.100182	-0.416494	-1.16598	-0.966809	-0.862208	-0.845466	-1.06821	-1.13715	-0.410475	-0.92366	-1.01644	-1.02701	-0.582708		0			0		904		30109241	BC051257	Tap2	Mus musculus transporter 2, ATP-binding cassette, sub-family B (MDR/TAP), mRNA (cDNA clone MGC:58908 IMAGE:6530488), complete cds.
-0.773145	-0.57103	-1.09495	0.377546	-0.667014	-0.0439731	0.130083	-0.0835478	-0.222885	-0.959538	-0.144576	0.224088	-0.587704	-0.413566	-0.83833	-0.326344	-1.14707	-0.818789	-0.805507	-0.263299	-0.754218	-0.378908	-0.855626	-0.305493		0			0		905		30411020	BC051431	Slc9a1	Mus musculus solute carrier family 9 (sodium/hydrogen exchanger), member 1, mRNA (cDNA clone MGC:58902 IMAGE:6529306), complete cds.
-1.15301	-1.05876	0.344658	0.226855	0.372825	0.579081	0.462074	0.100573	-0.0507803	0.0757243	-0.825214	-0.384829	-0.00392369	0.0493122	-0.0346265	-0.518476	-1.33195	-0.825095	-0.200468	-0.0713333	-0.595096	-0.589008	-0.265686	0.168584		0			0		906		29748064	BC050846	Inadl	Mus musculus channel-interacting PDZ domain protein, mRNA (cDNA clone IMAGE:6335092), complete cds.
-0.035801	-0.011753	0.266831	-0.00710543	-0.12491	-0.212775	-0.0180845	-0.507667	0.314842	-0.153236	-1.03339	1.07672	0.328003	-0.447533	-0.438847	0.0711105	-0.445996	-0.323612	-0.168475	0.354655	-0.744834	-0.693233	-0.767269	-0.723854		0			0		907		29747795	BC050836	Rhobtb3	Mus musculus Rho-related BTB domain containing 3, mRNA (cDNA clone MGC:59354 IMAGE:6394317), complete cds.
0.130848	0.17819	1.10008	0.0711311	-0.097471	-0.124208	0.50779	0.410358	-0.466347	0.34924	0.480281	0.409657	-0.256688	-0.178362	-0.328301	-0.435524	-0.170392	-0.535358	-0.243624	0.254764	-0.516783	-0.516607	0.247531	-0.0535783		0			0		908		31753225	BC053744	Rpo1-4	Mus musculus RNA polymerase 1-4, mRNA (cDNA clone MGC:59379 IMAGE:6505567), complete cds.
0.843984	-0.255903	-1.68051	-1.18371	-0.0443628	-0.225662	-0.115516	-0.913068	0.202188	0.0409969	-0.0887333	-1.55634	-0.739603	-0.764436	-0.754571	-1.20956	-0.583664	-0.588845	-0.610223	-1.22475	-0.769027	-0.879292	-0.413111	-1.35185		0			0		909		28913536	BC048722	Wdr68	Mus musculus RIKEN cDNA 1700012F10 gene, mRNA (cDNA clone MGC:59556 IMAGE:6504571), complete cds.
-0.328021	0.590061	0.881336	-1.008	0.405025	-0.282293	0.134237	-0.0636919	-1.7102	-0.64055	0.397644	0.586332	-0.446293	-0.497839	0.141289	-0.665118	-0.412048	-0.472588	-0.41089	-0.4044	-0.558537	-0.423579	-0.460778	-0.500766		0			0		910		32449776	BC054120	Ints7	Mus musculus RIKEN cDNA 5930412E23 gene, mRNA (cDNA clone MGC:59468 IMAGE:6506658), complete cds.
-0.458551	0.990585	-0.900764	0.0464198	-0.096374	-0.442691	-0.502396	-0.845603	0.249876	-0.840293	0.38094	0.117327	-1.0883	-0.56506	-0.730713	-0.601353	0.03739	0.123885	-0.652283	-0.956031	0.25411	-0.00512923	-0.0633572	-0.10992		0			0		911		34193812	BC003691	NUDCD3	Homo sapiens KIAA1068 protein, mRNA (cDNA clone MGC:5503 IMAGE:3453305), complete cds.
-1.12877	-2.22303	0.0208613	0.39133	0.0884747	0.519568	-0.154589	0.293224	-0.611845	0.345701	0.360392	0.0148623	-0.413575	-0.093859	-0.715988	-0.705903	0.0627393	0.475776	0.0337655	0.634508	-0.361708	0.386986	0.172933	0.0341579		0			0		912		14714622	BC010449	ADC	Homo sapiens ornithine decarboxylase-like, mRNA (cDNA clone MGC:18232 IMAGE:4156927), complete cds.
-1.34103	-0.0752555	0.253572	-0.688338	-0.0619875	-0.762113	-0.746993	-0.499954	-0.120046	-0.156301	-0.708256	0.736955	-1.30932	0.183928	-1.15649	-1.52292	-1.09035	-0.713866	-1.2164	-1.25952	-0.388341	-0.579247	-0.373278	-0.78413		0			0		913		14714924	BC010619	MOSC1	Homo sapiens hypothetical protein FLJ22390, mRNA (cDNA clone MGC:16799 IMAGE:3872779), complete cds.
-0.149065	-2.0013	-0.899636	-0.939228	-0.602086	-0.865249	-1.62036	-0.233108	-0.273326	0.626054	0.745401	-0.0999142	-1.09113	-0.650216	-1.73596	-0.710141	-0.740362	-0.598639	-0.898986	-0.849344	-0.932145	-0.43774	-0.677005	-0.459023		0			0		914		16307100	BC009631	DCI	Homo sapiens dodecenoyl-Coenzyme A delta isomerase (3,2 trans-enoyl-Coenzyme A isomerase), mRNA (cDNA clone MGC:17755 IMAGE:3877066), complete cds.
-1.73534	-0.383943	0.926463	-0.242175	-0.995537	-0.466828	-0.259231	-0.185668	-0.616209	0.14176	-0.255402	-1.25938	-0.659179	-0.666203	-1.21141	0.122999	-0.865989	-0.978879	-0.797693	-0.0423313	-0.45054	-0.591965	-0.610735	-0.335999		0			0		915		14789603	BC010738	LA16c-360B4.1	Homo sapiens hypothetical protein FLJ12681, mRNA (cDNA clone IMAGE:3900997), partial cds.
-1.97914	-0.147639	-0.341027	0.524201	-1.23762	-0.770272	-1.04502	-0.440522	1.01245	0.0506633	0.290037	-1.10136	-0.525788	-0.0220153	-0.529102	-0.940151	-0.675938	-0.314108	-1.07194	-0.630709	-0.467513	-0.566114	-0.60644	-0.855384		0			0		916		20809332	BC028909	ACTL8	Homo sapiens actin like protein, mRNA (cDNA clone MGC:24924 IMAGE:4933032), complete cds.
-0.756745	-1.40384	0.0208613	-1.79481	-1.38099	-1.11487	-1.45314	-1.4482	0.771539	-0.724185	0.640107	-0.13749	-1.43645	-1.42878	-1.1047	-0.171325	-1.30646	-1.12617	-1.58544	-1.73609	-1.02819	-1.30736	-1.37393	-1.41346		0			0		917		22713427	BC037240	FAM113A	Homo sapiens chromosome 20 open reading frame 81, mRNA (cDNA clone MGC:34669 IMAGE:5198102), complete cds.
-1.91203	0.00292642	-0.751272	-0.0607644	-0.792758	-1.0953	-0.919427	-0.15479	0.980877	0.86524	0.210426	0.45589	-0.199998	-1.13574	-0.89011	-1.20202	-1.16841	-1.19432	-1.57293	-1.48268	-0.859559	-0.844345	-0.955369	-1.1527		0			0		918		23273979	BC033491	LOC161931	Homo sapiens testis nuclear RNA-binding protein-like, mRNA (cDNA clone MGC:35116 IMAGE:5167849), complete cds.
-1.22592	-1.35415	0.244917	-0.360196	-0.972267	-1.11004	-1.30824	-0.787541	-0.180902	0.926056	0.748079	0.780349	-0.847369	-1.30754	-0.962363	-1.26752	-0.732994	-0.986222	-1.09769	-1.54319	-0.800553	-0.823562	-0.849335	-0.790759		0			0		919		34190733	BC031691	KIAA1458	Homo sapiens KIAA1458 protein, mRNA (cDNA clone MGC:34686 IMAGE:4752398), complete cds.
-0.0607644	-0.825355	0.297048	-1.06357	-1.15597	-0.874354	-0.899916	-0.530783	0.65367	-0.182496	0.88314	0.905917	-1.16647	-0.0482339	-0.371369	-0.705812	-0.771009	-1.18161	-0.717778	-0.239567	-0.388321	-0.653743	-0.224554	-0.198358		0			0		920		34193852	BC051863	FAM35A	Homo sapiens family with sequence similarity 35, member A, mRNA (cDNA clone MGC:60227 IMAGE:6146593), complete cds.
0.0227619	-1.0013	-0.161531	0.552471	-0.799137	-0.897655	-0.947918	-0.197572	0.929587	0.731292	0.821878	1.05895	-0.904976	-0.392896	-0.783349	-0.479538	-0.870436	-0.206046	-0.681161	-0.445072	-0.539717	-0.680626	-0.724296	-0.216739		0			0		921		13277701	BC003752	Rai12	Mus musculus retinoic acid induced 12, mRNA (cDNA clone MGC:5865 IMAGE:3489878), complete cds.
-0.474296	-1.21821	0.0962241	0.873522	-1.0549	-0.898413	-0.490968	0.0866316	0.192315	-0.00113007	0.385271	0.865547	-0.19334	-1.11584	-0.328434	-0.750709	-0.039991	-0.776264	-0.647052	-0.537072	-0.775599	-0.274541	-0.349835	-0.403976		0			0		922		13435692	BC004713	Dom3z	Mus musculus DOM-3 homolog Z (C. elegans), mRNA (cDNA clone MGC:6670 IMAGE:3499698), complete cds.
0.223553	-0.241226	-0.323931	-0.458551	0.289014	-0.0104649	-0.193123	0.49847	0.619263	0.468416	0.348856	0.683387	-0.225297	-0.788518	0.368911	0.0735467	-0.538624	-0.479221	0.385795	-0.0249268	-0.0934526	0.0120995	0.115414	0.352968		0			0		923		15488800	BC013533	Farsla	Mus musculus phenylalanine-tRNA synthetase-like, alpha subunit, mRNA (cDNA clone MGC:19214 IMAGE:4238911), complete cds.
-0.465872	-0.159538	0.300468	0.815955	0.152622	0.577141	-0.349738	0.563983	-0.99594	-0.554276	-0.492823	0.497393	-0.486025	-0.845095	-0.00877949	-0.120796	-0.0519382	-0.0291949	-0.566906	-0.350533	-0.110633	-0.287903	-0.380594	-0.23622		0			0		924		15928409	BC014687	1500010J02Rik	Mus musculus RIKEN cDNA 1500010J02 gene, mRNA (cDNA clone MGC:25979 IMAGE:4241696), complete cds.
-0.159538	-2.18856	-0.151945	-0.192911	0.218694	-0.288009	0.0253513	-0.897996	1.04012	0.268121	-0.110119	0.618629	-0.966898	-0.206272	0.062072	-0.648411	-0.687768	-0.732407	-1.38634	-1.14763	-0.25715	-0.69225	-0.449645	-0.485942		0			0		925		17391177	BC018501	Arrdc1	Mus musculus arrestin domain containing 1, mRNA (cDNA clone MGC:28029 IMAGE:3662534), complete cds.
-0.906994	-0.535161	-2.49196	-0.978631	-0.570138	-0.187446	-0.108133	0.483294	0.0560813	0.297247	0.460776	-0.240929	-0.241244	-0.0257321	-0.757961	-0.380307	-1.16563	-0.620599	-1.1634	-0.318907	-1.03867	-0.480823	-0.100315	0.170053		0			0		926		21411245	BC030867	BC030867	Mus musculus cDNA sequence BC030867, mRNA (cDNA clone MGC:31269 IMAGE:4216945), complete cds.
0.62076	-0.574576	0.890599	0.155124	-0.0385337	-0.0399851	0.145452	0.606148	0.411996	0.432366	0.4186	1.12441	-0.727647	-0.504408	0.0722691	0.394119	-0.768131	-0.369759	-0.303989	-0.0344019	-0.641079	-0.572579	0.188521	0.267308		0			0		927		20071419	BC026453	Ushbp1	Mus musculus Usher syndrome 1C binding protein 1, mRNA (cDNA clone MGC:31438 IMAGE:4460920), complete cds.
-0.575046	-0.862548	-0.137119	0.565502	-0.688355	-0.46115	-0.143522	0.0812714	-0.744258	0.916102	0.739878	-0.663486	-0.288406	0.159694	0.0618626	0.222244	-0.46747	-0.289338	-0.475433	0.328104	-0.407348	-0.692752	-0.369548	-0.323676		0			0		928		22902476	BC034590	1810044A24Rik	Mus musculus RIKEN cDNA 1810044A24 gene, mRNA (cDNA clone MGC:39044 IMAGE:5364921), complete cds.
0.361876	-1.99446	-0.643958	0.187305	-0.796037	-1.02839	0.16952	-0.801214	-0.128063	0.186966	0.222843	0.589955	-0.562684	-0.592604	0.572499	0.390437	-0.798468	-0.726415	-0.218852	-0.911497	-0.968414	-0.857435	-0.776859	-0.719057		0			0		929		20071977	BC027062	Peli2	Mus musculus pellino 2, mRNA (cDNA clone MGC:38603 IMAGE:5355240), complete cds.
-1.24718	-1.06382	-1.11999	-0.33072	-0.806299	-0.353007	0.502448	0.535297	-0.239575	0.101493	0.358269	0.480004	-0.454593	-0.929965	0.302627	0.300982	-0.64059	-0.664119	-0.256134	0.324151	-0.548986	-0.707732	-0.637517	-0.407705		0			0		930		18605922	BC023048	AI450540	Mus musculus expressed sequence AI450540, mRNA (cDNA clone IMAGE:5360554), complete cds.
-0.6032	-0.0348023	-1.05083	-0.554917	-0.311633	-0.240348	-0.228403	1.00114	0.270981	-0.532341	0.487481	0.52983	-0.0220234	-0.519894	-0.281718	-1.11672	-0.733672	-0.717143	-0.890549	-0.862611	-0.65344	-0.689528	-0.660726	0.107326		0			0		931		19343895	BC025600	Tmem119	Mus musculus cDNA sequence BC025600, mRNA (cDNA clone MGC:38046 IMAGE:5250899), complete cds.
-0.292817	0.5986	-0.027747	-0.91398	-0.549086	-0.170754	0.109901	-0.300804	0.795747	0.712111	-0.92392	0.539194	-0.312361	0.0685346	-0.249446	0.129711	-0.916358	-0.744058	-1.0739	-1.10521	-0.487033	-0.343813	-0.347156	-0.0742838		0			0		932		21410436	BC031162	2210016L21Rik	Mus musculus RIKEN cDNA 2210016L21 gene, mRNA (cDNA clone MGC:37433 IMAGE:4982352), complete cds.
0.985493	0.0536035	-0.0285311	-0.45892	0.362088	-0.0758233	0.300473	0.901645	0.801113	0.436231	0.451398	0.919748	-0.200165	-0.188709	-0.266221	-0.42347	-0.77925	-0.115236	-0.465361	-0.065796	-0.00222852	0.160397	-0.105001	0.268434		0			0		933		20071699	BC027170	C79267	Mus musculus expressed sequence C79267, mRNA (cDNA clone MGC:36549 IMAGE:4952810), complete cds.
-0.300783	-0.305658	0.72605	-0.0316541	-0.395982	-0.459067	-0.33575	-0.893795	0.457022	0.623993	-0.398715	0.403978	-0.11729	-0.0845877	-0.457905	0.330375	-0.211195	-0.707589	-0.164911	-0.810251	0.126415	-0.793219	0.0746986	-0.573948		0			0		934		20987626	BC029843	Paf1	Mus musculus RIKEN cDNA 5730511K23 gene, mRNA (cDNA clone MGC:36783 IMAGE:2651081), complete cds.
-0.405663	-1.98472	0.136224	0.299091	-0.211937	-0.79466	-0.61858	0.270726	0.144226	0.73641	-0.756309	-0.0595243	0.305933	-0.40015	-0.224673	0.54547	-0.625915	-0.689328	-0.997853	-0.294436	-0.785109	-0.677397	-0.239956	-0.327361		0			0		935		19263599	BC025120	Oplah	Mus musculus 5-oxoprolinase (ATP-hydrolysing), mRNA (cDNA clone MGC:36824 IMAGE:4020691), complete cds.
0.508043	-0.571094	-2.07692	-0.6032	-0.509859	-0.0733508	-0.539979	1.09588	-0.348376	0.544248	0.852454	0.704314	-0.283794	0.0708406	-0.430108	-0.16025	-1.02343	-0.47305	-0.785444	-0.667175	-0.645462	-0.939724	-0.251197	0.178807		0			0		936		20987632	BC029813	Gsdmdc1	Mus musculus gasdermin domain containing 1, mRNA (cDNA clone MGC:36840 IMAGE:4194837), complete cds.
0.191657	-0.886628	0.254243	0.312838	-1.13736	-0.531949	-0.868661	-1.11083	-0.738366	0.450059	-0.442979	-1.19499	-0.417323	0.364187	-0.65468	-0.288443	-0.614263	-0.864934	-0.957151	-0.868912	-0.603391	-0.539638	-0.617419	-0.978593		0			0		937		23274259	BC037082	Pccb	Mus musculus propionyl Coenzyme A carboxylase, beta polypeptide, mRNA (cDNA clone MGC:46787 IMAGE:5098790), complete cds.
-0.797043	-0.534217	-0.0357884	0.59938	-0.540976	-0.658894	-0.2707	-0.166276	0.144753	-0.2112	0.5946	0.625055	0.584491	-0.559165	-1.01571	-0.277847	-0.540039	-0.796245	-1.07422	-0.47657	-0.650225	-0.587569	-0.735724	-0.753999		0			0		938		16307382	BC010234	Ier5l	Mus musculus cDNA clone MGC:7789 IMAGE:3499467, complete cds.
-0.535782	0.12768	0.170728	-0.45892	-0.322879	-0.793311	0.596816	0.0545755	0.246305	-0.0522089	0.00207959	0.874612	-0.400773	-0.794397	-1.03896	-0.0250985	-0.444369	-0.636551	-0.640541	-0.721969	-0.489803	-1.09372	-0.319366	-0.295003		0			0		939		24657700	BC039209	LOC434197	Mus musculus cDNA clone MGC:31111 IMAGE:4161789, complete cds.
-0.280329	-0.400617	-2.05083	0.479384	-0.682518	-0.51369	-0.233756	0.0443389	-1.24453	0.816354	0.489563	0.779751	0.053071	-0.729769	0.440699	-0.191879	-0.965617	-0.746386	-0.641726	0.0936994	-0.86104	-0.734099	-1.00414	-0.970762		0			0		940		21619298	BC031507	Khdrbs3	Mus musculus KH domain containing, RNA binding, signal transduction associated 3, mRNA (cDNA clone MGC:21726 IMAGE:4500976), complete cds.
0.180078	-0.192917	-1.39291	0.282072	-0.234984	-0.681441	-0.578275	-0.540087	-1.06416	0.702983	-0.274189	0.0408564	-0.19395	-0.494255	0.221077	-0.315078	-0.472001	-0.218191	-0.257764	-0.383262	-0.159414	-0.678653	-0.192984	-0.60534
0.25608	-0.166683	0.716408	-0.365656	0.101669	-0.445438	0.0906361	-0.597404	0.0577787	0.0645908	0.265043	-0.766498	0.0599288	0.201903	0.0764448	-0.224368	-0.415605	-0.467533	-0.186503	-0.394934	-0.246035	-0.231399	-0.147528	-0.149432
0.136347	-0.985398	0.0310863	-0.0398565	-0.896252	0.0762631	-0.0600123	-0.232802	-0.982408	-0.696584	-0.639459	0.064984	0.222407	0.106797	-0.30897	0.504974	-0.0611652	-0.250691	-0.897207	-0.202844	0.146105	0.134037	-0.0927504	-0.315376
-0.492246	0.646119	-0.0538762	-0.890076	-0.0409487	0.24847	0.229821	0.623964	0.742584	-0.854034	-0.287186	0.0481062	0.399098	0.0441526	0.188139	-0.633793	0.313347	0.522752	0.165032	0.27968	-0.0216276	0.241295	-0.0131451	0.203612
0.366511	0.309135	0.474416	0.828626	0.126689	-0.326194	0.0465817	-0.120972	0.669419	0.0888957	0.440141	-0.20876	0.636222	0.179356	-0.106147	0.207119	0.167321	0.126641	0.00663961	0.0188745	0.31191	-0.0743092	0.12444	-0.124174
0.422791	-0.0431368	0.0848908	0.328626	0.300602	-0.174497	-0.192587	0.278211	0.335933	0.8956	-0.125174	0.821796	-0.264596	-0.590903	0.25773	-0.248379	0.0533523	0.0146398	0.398486	0.261758	-0.144441	0.148413	-0.30654	0.233898
-0.757157	-0.0351661	0.120085	0.230428	0.669594	0.271907	-0.00833358	0.390694	0.690955	-0.490871	0.729024	-0.370495	-0.37218	0.0085174	-0.294262	0.732764	0.0943852	-0.119505	0.26441	-0.0298474	0.134244	0.14001	0.155551	0.395935
-0.112403	0.468047	0.0199024	-0.374162	-0.0263703	1.03093	0.472169	0.198396	-0.450104	0.28942	-0.1082	0.370011	-0.48693	0.544432	-0.0340119	-0.0232367	0.320365	0.391887	0.506907	0.450574	-0.0207411	0.320606	0.472957	0.360877
-1.7324	-1.18098	-0.954737	0.45752	-1.04878	0.0389474	-0.270551	-0.229887	-1.0506	0.226072	0.0339581	-0.364026	-0.916535	-0.175044	-0.0779966	-0.823069	-1.36354	-0.0818711	-0.244765	-0.355278	-0.186186	-0.585573	-0.186989	-0.546506
-1.40636	-0.557998	-0.708217	0.0335213	-0.829327	-0.449693	-0.332073	0.663731	-0.228674	0.0604693	-0.35852	-0.718328	-0.158815	-0.207416	-0.0174039	0.439878	-0.163903	-0.0406337	-0.268175	-0.436409	-0.392223	-0.257564	-0.387029	-0.313716
-0.984422	-0.0475856	-0.68602	0.227804	-0.624038	-0.644444	-0.191278	-0.136917	-0.946309	0.523819	-1.16298	-1.08008	-0.71283	-0.126015	0.176228	0.378116	-0.20126	0.0658712	-0.260894	-0.363248	0.0224773	-0.320348	-0.314447	0.0689724
0.789797	0.16496	0.56647	-0.304261	1.22341	0.514519	0.59505	-0.515045	-0.410548	0.00879945	0.319221	0.422368	0.447151	-0.234736	-0.212311	0.204758	0.403006	-0.0320272	0.390327	0.23816	0.186171	0.416902	0.106474	0.232211
0.319244	0.637736	0.376746	0.159052	-0.0449276	-0.150274	0.314971	-0.0191554	0.11469	-0.150381	0.131869	1.15275	-0.0854463	0.0898432	-0.275217	-0.159806	-0.041495	-0.207147	-0.164223	-0.130277	0.203573	0.135767	-0.0103177	0.0922949
0.789797	-0.403792	0.597501	-0.173997	0.63653	0.231593	0.211186	0.482132	1.11369	0.527691	-0.503797	-0.20282	-0.144316	0.018569	-0.0540858	-0.152225	0.145091	0.340433	0.0739161	0.458377	0.0937481	0.0567981	0.251558	0.129307
1.3658	1.2227	0.786757	-0.772196	0.425438	-0.325341	-0.0898249	-0.298813	0.470136	-1.23534	1.75324	0.526191	0.819762	0.217777	0.560526	0.205516	0.442719	-0.102873	0.0863857	0.161761	0.0274096	0.213231	-0.0876879	0.120716
0.858549	0.16496	0.0214992	0.372557	0.261693	0.784692	-0.237481	0.053955	0.937614	0.0388745	-0.212995	0.263946	0.751029	0.417023	-0.0997404	-0.0931679	0.779382	0.058248	0.387428	0.426914	0.0450293	0.340787	0.628439	0.216721
-0.516971	-0.783267	0.0478468	0.1042	-0.777639	-0.170433	0.165578	-0.214487	-1.27231	-0.955473	0.888651	-0.361559	0.0713718	-0.0868667	-0.766521	-0.131411	-0.923208	0.0735601	0.0823226	-0.0461139	-0.627642	-0.316495	-0.357969	0.0918298
-0.533182	-0.389764	0.466818	-0.846032	-0.399762	0.0139418	0.164077	0.268232	-0.196312	0.844979	1.50717	1.11015	-0.267018	0.225812	0.298467	0.396753	-0.17813	-0.565052	0.0219894	0.335769	0.0012633	-0.780182	0.219243	0.0126717
0.627782	0.993004	0.313104	0.618773	0.459646	-0.453788	-0.101575	0.400722	-0.646544	-0.277401	0.464652	0.987332	0.275196	0.110809	-0.165377	-0.0417223	-0.010345	-0.197077	0.359099	-0.117954	0.112709	-0.030867	0.35552	0.479666
-0.0331816	-0.173708	-0.372218	0.476793	0.0343341	0.241942	0.455341	-0.0861301	0.0787868	-0.863106	-0.824091	-0.48492	0.377488	-0.0528974	0.176392	-0.420477	0.111317	0.36809	0.536955	0.148778	0.163592	0.317183	0.133283	0.226195
STDV Experiment1												STDV Experiment2
0.585153												0.335371
